# Supplementary material for: Signal Integration of IFN-I and IFN-II With TLR4 Involves Sequential Recruitment of STAT1-Complexes and NFκB to Enhance Pro-inflammatory Transcription
Source: Front Immunol. 2019 Jun 4;10:1253. doi: 10.3389/fimmu.2019.01253 (PMC6558219; doi:10.3389/fimmu.2019.01253)
Supplement: Supplementary file 2 [file Data_Sheet_2.ZIP]

Archive with 1 entries (1 files):
- SuppData_TableS1_FrontiersInImmunology_APiaszykBorychowska.xlsx
