# Supplementary material for: Signal Integration of IFN-I and IFN-II With TLR4 Involves Sequential Recruitment of STAT1-Complexes and NFκB to Enhance Pro-inflammatory Transcription
Source: Front Immunol. 2019 Jun 4;10:1253. doi: 10.3389/fimmu.2019.01253 (PMC6558219; doi:10.3389/fimmu.2019.01253)
Supplement: Supplementary file 2 [file Data_Sheet_2.ZIP › SuppData_TableS1_FrontiersInImmunology_APiaszykBorychowska.xlsx]

## Sheet: VennDiagrams_gene lists
Regulation	Up-regulated genes, FC>2
Stimulus	IFNα			IFNγ			LPS			IFNα+LPS			IFNγ+LPS
Cell type	VSMC	MΦ	DC	VSMC	MΦ	DC	VSMC	MΦ	DC	VSMC	MΦ	DC	VSMC	MΦ	DC
Gene number	666	1753	1061	752	1630	437	445	1272	1485	952	2045	1848	878	2185	1628
Gene name	Neurl3	Tcea1	Adhfe1	St18	Tcea1	Adhfe1	Rrs1	St18	Tcea1	Rrs1	Tcea1	Rrs1	Rrs1	Tcea1	Adhfe1
	Arid5a	Adhfe1	Vcpip1	Adhfe1	Pcmtd1	Arid5a	Adhfe1	Rrs1	Rrs1	Adhfe1	Adhfe1	Adhfe1	Adhfe1	Pcmtd1	Vcpip1
	Mitd1	Vcpip1	Sgk3	Slco5a1	Adhfe1	Coa5	Slco5a1	Adhfe1	Adhfe1	Slco5a1	Vcpip1	Vcpip1	Slco5a1	Adhfe1	Arfgef1
	Fhl2	Gm5828	Arid5a	Ptpn18	Vcpip1	Stat1	Neurl3	Vcpip1	Vcpip1	Rdh10	Sgk3	Sgk3	Rdh10	Vcpip1	Rdh10
	Col3a1	Tram2	Kansl3	Neurl3	Arfgef1	Inpp1	Il1rl1	Slco5a1	Sgk3	Neurl3	Gm5828	Arfgef1	Ly96	Arfgef1	Gm5828
	Stat1	Ogfrl1	Coa5	Arid5a	Sulf1	Mtap2	Il18rap	Gm5828	Arfgef1	Arid5a	Tram2	Rdh10	Neurl3	Gm5828	Dst
	Inpp1	Dst	Mitd1	Mgat4a	Slco5a1	Wnt6	Wdr75	Dst	Rdh10	Mgat4a	Ogfrl1	Ly96	Arid5a	Dst	Arid5a
	Gm6644	Arid5a	Stat1	Mitd1	Gm5828	Sp110	Myo1b	Arid5a	Gm5828	Mitd1	Dst	Gm5828	Mgat4a	Arid5a	Kansl3
	Wdfy1	Kansl3	Inpp1	Il1rl1	Ogfrl1	Col6a3	Stat1	Sema4c	Dst	Il1rl1	Arid5a	Dst	Mitd1	Kansl3	Sema4c
	Dock10	Sema4c	Cflar	Il18rap	Dst	Dusp28	Nrp2	Mgat4a	Arid5a	Il18rap	Kansl3	Arid5a	Il1rl1	Sema4c	Tmem131
	C130026I21Rik	Tmem131	Casp8	Stat4	Arid5a	Fam72a	Mreg	Mitd1	Sema4c	Wdr75	Sema4c	Kansl3	Il18rap	Tmem131	Coa5
	Gm7582	Inpp4a	Sumo1	Stat1	Kansl3	Chi3l1	Serpine2	Map4k4	Coa5	Stat1	Tmem131	Sema4c	Myo1b	Coa5	Mgat4a
	A530032D15Rik	Coa5	Fzd5	Inpp1	Sema4c	Gm16332	Dock10	Stat1	Mgat4a	Inpp1	Inpp4a	Coa5	Stat1	Mgat4a	Mitd1
	A530040E14Rik	Mitd1	Mtap2	Raph1	Tmem131	Cfh	Gm5530	Coq10b	Mitd1	Gm6644	Coa5	Mgat4a	Inpp1	Mitd1	Nck2
	Gm6264	Rnf149	Wnt6	Cd28	Inpp4a	Pla2g4a	C130026I21Rik	Cflar	Nck2	Nop58	Mgat4a	Mitd1	Nrp2	Aff3	Gm4852
	Gm16026	Il18rap	Wdfy1	Nrp2	Coa5	Ptgs2	Gm16026	Nop58	Gm4852	Nrp2	Mitd1	Nck2	Mreg	Il18rap	Nabp1
	Gm2619	Stat1	Serpine2	Mreg	Mgat4a	AC114655.2	Gm7592	Nrp2	Stat1	Wdfy1	Aff3	Col5a2	Dock10	Gm4852	Stat1
	Gm16092	Nab1	C130026I21Rik	Dock10	Mitd1	Ralgps2	Sp110	Klf7	Inpp1	Dock10	Rnf149	Gm4852	Gm5530	Nabp1	Gls
	Gm7592	Cflar	Gm7582	C130026I21Rik	Aff3	Sell	Sp100	Mreg	Cflar	Gm5530	Il18rap	Stat1	C130026I21Rik	Stat4	Inpp1
	Sp110	Casp8	A530032D15Rik	Gm7582	Tbc1d8	Selp	Arl4c	Wnt6	Casp8	C130026I21Rik	Fhl2	Inpp1	Gm7582	Stat1	Cflar
	Sp140	Sumo1	A530040E14Rik	A530032D15Rik	Il18rap	Fcgr4	Cxcr7	Epha4	Sumo1	Gm7582	Stat4	Cflar	A530032D15Rik	Gls	Casp8
	Sp100	Nrp2	Gm6264	A530040E14Rik	Fhl2	Slamf8	Gpc1	Serpine2	Nrp2	A530032D15Rik	Stat1	Casp8	A530040E14Rik	Nab1	Als2
	A630001G21Rik	Rpe	Gm16026	Gm6264	Col3a1	Gm4955	Gpr35	Gm5530	Ccnyl1	A530040E14Rik	Nab1	Sumo1	Gm6264	Coq10b	Sumo1
	Dusp28	Acadl	Gm2619	Gm16026	Col5a2	Pydc4	Serpinb2	Agfg1	Fzd5	Gm6264	Coq10b	Nrp2	Gm16026	Cflar	Nrp2
	Zcchc2	Mreg	Gm16092	Gm2619	Stat4	Pydc3	Ikbke	Pid1	Rpe	Gm16026	Cflar	Fzd5	Gm2619	Casp8	Ccnyl1
	Serpinb2	Wdfy1	Gm7592	Gm16092	Stat1	Ifi204	Atp2b4	C130026I21Rik	Wnt6	Gm2619	Casp8	Pikfyve	Gm16092	Als2	Fzd5
	Marco	Agfg1	Sp110	Gm7592	Nab1	Gm16340	Chi3l1	A530032D15Rik	Epha4	Gm16092	Fzd7	Wnt6	Gm7592	Fzd7	Wnt6
	Mcm6	Trip12	Sp140	Sp110	Inpp1	Mndal	Zfp281	A530040E14Rik	Serpine2	Gm7592	Sumo1	Obsl1	Sp110	Sumo1	Epha4
	Rab7l1	C130026I21Rik	Sp100	Sp140	Cflar	Mnda	Ptgs2	Gm6264	Dock10	Sp110	Nrp2	Epha4	Sp140	Nrp2	Dock10
	Ptprc	Gm7582	Col6a3	Sp100	Als2	Ifi203	Nmnat2	Gm16026	Gm5530	Sp140	Klf7	Wdfy1	Sp100	Klf7	Gm5530
	Smg7	A530032D15Rik	Dusp28	Inpp5d	Nrp2	Ifi205	Stx6	Gm16092	Agfg1	Sp100	AL645646.1	Serpine2	Arl4c	AL645646.1	Agfg1
	Nmnat2	A530040E14Rik	Zcchc2	Dusp28	Klf7	Dusp10	Tor3a	Sp110	Pid1	A630001G21Rik	Ccnyl1	Dock10	Cxcr7	Ccnyl1	C130026I21Rik
	Rnasel	Gm6264	Phlpp1	Gpr35	Ccnyl1	Il15ra	Sell	Sp140	C130026I21Rik	Cxcr7	Rpe	Gm5530	Gpc1	Fzd5	Gm7582
	Tor1aip1	Gm16026	Tfcp2l1	Tnfrsf11a	Fzd5	Plxdc2	Selp	Sh3bp4	Gm7582	Gpc1	Kansl1l	Agfg1	Dusp28	Mtap2	A530032D15Rik
	Tor1aip2	Gm2619	Il10	Zcchc2	Mtap2	Otud1	Rcsd1	Ube2f	A530032D15Rik	Dusp28	Acadl	Trip12	Gpr35	Rpe	A530040E14Rik
	Tor3a	Gm16092	Ikbke	Cxcr4	Fn1	Pdss1	Rgs4	Gpc1	A530040E14Rik	Tnfrsf11a	Mreg	C130026I21Rik	Tnfrsf11a	Fn1	Gm6264
	Tnfsf18	Gm7592	Srgap2	Nuak2	Wdfy1	Gbgt1	Sh2d1b1	Zcchc2	Gm6264	Zcchc2	Wnt6	Gm7582	Zcchc2	Mreg	Gm16026
	Sell	Sp110	Fam72a	Chi3l1	C130026I21Rik	Gm10134	Slamf8	Serpinb2	Gm16026	Serpinb2	Zfand2b	A530032D15Rik	Serpinb2	Epha4	Gm2619
	Fcer1g	Sp140	Rab7l1	Ppfia4	Gm7582	Ralgds	Gm4955	Marco	Gm2619	Mki67ip	Epha4	A530040E14Rik	Mapkapk2	Wdfy1	Gm16092
	Pvrl4	Sp100	Ppp1r15b	Prg4	A530032D15Rik	St6galnac4	AI607873	Cd55	Gm16092	Ddx18	Wdfy1	Gm6264	Ikbke	Serpine2	Gm7592
	Arhgap30	A630001G21Rik	Rnpep	Ncf2	A530040E14Rik	Kynu	Ifi204	Il10	Gm7592	Mcm6	Serpine2	Gm16026	Atp2b4	Gm5530	Sp110
	Cd244	Atg16l1	Csrp1	Rnasel	Gm6264	Arhgap15	Gm16340	Mapkapk2	Sp110	Ikbke	Gm5530	Gm2619	Chi3l1	Agfg1	Sp140
	Slamf7	Sh3bp4	Dennd1b	Tor1aip1	Gm16026	Kif5c	Mndal	Ikbke	Sp140	Atp2b4	Agfg1	Gm16092	Zfp281	Trip12	Sp100
	Igsf8	Col6a3	Rgs2	Tor1aip2	Gm2619	Gpd2	Mnda	Fam72a	Sp100	Chi3l1	Trip12	Gm7592	Ptgs2	C130026I21Rik	A630001G21Rik
	Slamf9	Gpc1	Rgs1	Abl2	Gm16092	Gca	Ifi203	Ppp1r15b	A630001G21Rik	Zfp281	C130026I21Rik	Sp110	Prg4	Gm7582	Atg16l1
	Slamf8	Dusp28	Ptgs2	Tor3a	Gm7592	Galnt3	Ifi205	Atp2b4	Col6a3	Ptgs2	Gm7582	Sp140	Smg7	A530032D15Rik	Sh3bp4
	Aim2	Rnpepl1	AC114655.2	Sell	Sp110	Serping1	Camk1d	Chi3l1	Dusp28	Fam129a	A530032D15Rik	Sp100	Nmnat2	A530040E14Rik	Col6a3
	Gm4955	Capn10	Rgl1	Sh2d1b1	Sp140	Ube2l6	Il15ra	Timm17a	D1Ertd622e	Smg7	A530040E14Rik	A630001G21Rik	Stx6	Gm6264	Ube2f
	BC094916	Gpr35	Smg7	Fcgr4	Sp100	Prr5l	Mrc1	Lad1	Ppip5k2	Nmnat2	Gm6264	Atg16l1	Tor1aip1	Gm16026	Dusp28
	Pydc4	Zcchc2	Tor1aip1	Pvrl4	A630001G21Rik	Abtb2	Il1rn	Zfp281	Zcchc2	Lamc2	Gm16026	Col6a3	Tor1aip2	Gm2619	D1Ertd622e
	Pyhin1	Phlpp1	Tor1aip2	Arhgap30	Atg16l1	Rcn1	Slc2a6	Pla2g4a	Phlpp1	Ier5	Gm2619	Twist2	Tor3a	Gm16092	Ppip5k2
	Pydc3	Serpinb2	Tor3a	Kcnj10	Usp40	Rasgrp1	Ptges	Ptgs2	Serpinb2	Stx6	Gm16092	Dusp28	Sell	Gm7592	Zcchc2
	AI607873	Marco	Tnfsf4	Slamf8	Sh3bp4	Fam82a2	Lcn2	AC114655.2	Tfcp2l1	Tor1aip1	Gm7592	D1Ertd622e	Selp	Sp110	Phlpp1
	Ifi204	Actr3	Tnfsf18	Aim2	Col6a3	Slc28a2	Traf1	Rgl1	Marco	Tor1aip2	Sp110	Ppip5k2	Rcsd1	Sp140	Serpinb2
	Gm16340	Zranb3	Sell	Gm4955	Gpc1	Gm14085	Nmi	Stx6	Il10	Tor3a	Sp140	Zcchc2	Rgs4	Sp100	Tfcp2l1
	Mndal	Il10	Fcgr4	BC094916	Dusp28	Gatm	Fmnl2	Cep350	Mapkapk2	Prdx6	Sp100	Phlpp1	Adamts4	A630001G21Rik	Marco
	Mnda	Mapkapk2	Pvrl4	Pydc4	Rnpepl1	AA467197	Ifih1	Tor1aip1	Ikbke	Tnfsf4	A630001G21Rik	Serpinb2	Tagln2	Atg16l1	Il10
	Ifi203	Ikbke	F11r	Pyhin1	Zcchc2	Fbn1	Calcrl	Tor1aip2	Srgap2	Tnfsf18	Itm2c	Dsel	Slamf8	Usp40	Mapkapk2
	Ifi205	Srgap2	Slamf7	Pydc3	Phlpp1	Hdc	Ube2l6	Tor3a	Fam72a	Sell	Atg16l1	Tfcp2l1	Gm4955	Sh3bp4	Ikbke
	Aida	Fam72a	Slamf6	AI607873	Clasp1	Gm14005	Timm10	Rfwd2	Rab7l1	Selp	Sh3bp4	Marco	BC094916	Ube2f	Fam72a
	Mcm10	5430435G22Rik	Slamf9	Ifi204	Tfcp2l1	Dtd1	Slc43a3	Tnfsf4	Slc45a3	Rcsd1	Col6a3	Gpr39	Pydc4	Gpc1	Slc41a1
	Il15ra	Slc45a3	Igsf9	Gm16340	Gpr39	Cst7	Slc1a2	Suco	Ppp1r15b	Rgs4	Ube2f	Cd55	Pyhin1	Dusp28	Rab7l1
	Apbb1ip	Nuak2	Slamf8	Mndal	Mapkapk2	Samhd1	Cd44	Rcsd1	Chi3l1	Adamts4	Gpc1	Il10	Pydc3	D1Ertd622e	Mdm4
	Pnpla7	Ppp1r15b	Aim2	Mnda	Ikbke	Rbl1	Lmo2	Hsd17b7	Csrp1	Igsf8	Dusp28	Mapkapk2	AI607873	Zcchc2	Ppp1r15b
	Gbgt1	Rnpep	Gm4955	Ifi203	Srgap2	Tgm2	Gpr176	Fcgr2b	Lad1	Slamf8	Rnpepl1	Ikbke	Ifi204	Phlpp1	Chi3l1
	Lcn2	Csrp1	BC094916	Ifi205	Fam72a	Ada	AA467197	Adamts4	Dennd1b	Gm4955	Gpr35	Fam72a	Gm16340	Serpinb2	Csrp1
	Eng	Lad1	Pydc4	Akt3	Slc45a3	Cd40	Fgf7	F11r	Rgs1	BC094916	Zcchc2	Slc41a1	Mndal	Clasp1	Lad1
	Lhx2	Zfp281	Pyhin1	Aida	Ppp1r15b	Zbp1	Dtwd1	Slamf7	Pla2g4a	Pydc4	Phlpp1	Mdm4	Mnda	Tfcp2l1	Cfh
	Kynu	Dennd1b	Pydc3	Batf3	Prelp	Pmepa1	Atp8b4	Slamf1	Ptgs2	Pyhin1	Serpinb2	Ppp1r15b	Ifi203	Marco	Rgs1
	Gm13476	Rgs1	AI607873	Traf3ip3	Fmod	Tnfsf10	Hdc	Aim2	AC114655.2	Pydc3	Marco	Prelp	Ifi205	Cd55	Pla2g4a
	Kif5c	Pla2g4a	Ifi204	Il2ra	Chi3l1	P2ry14	Nop56	Gm4955	Fam129a	AI607873	Actr3	Chi3l1	Akt3	Il10	Ptgs2
	Rbm43	Ptgs2	Gm16340	Il15ra	Shisa4	P2ry13	Foxs1	BC094916	Rgl1	Ifi204	Zranb3	Ppp1r12b	Psen2	Mapkapk2	AC114655.2
	Nmi	AC114655.2	Mndal	Psd4	Csrp1	B430305J03Rik	Tgm2	Pydc4	Smg7	Gm16340	Cd55	Shisa4	Batf3	Ikbke	Tpr
	Dpp4	Rgl1	Mnda	Card9	Lad1	Rarres1	Lbp	Pyhin1	Tor1aip1	Mndal	Il10	Csrp1	Traf3ip3	Srgap2	Fam129a
	Ifih1	Arpc5	Ifi203	Ntng2	Zfp281	Rapgef2	Slpi	Pydc3	Tor1aip2	Mnda	Mapkapk2	Lad1	Camk1d	Fam72a	Rgl1
	Dhrs9	Smg7	Ifi205	6530402F18Rik	Dennd1b	Cd1d1	Mmp9	AI607873	Tor3a	Ifi203	Ikbke	Zfp281	Il15ra	Slc45a3	Smg7
	Cdca7	Lamc1	Akt3	Lcn2	Rgs1	Tchh	B4galt5	Ifi204	Rfwd2	Ifi205	Srgap2	Rgs1	Pdss1	Nuak2	Tor1aip1
	Serping1	Cep350	Itpkb	Traf1	Pla2g4a	Fcgr1	Nfatc2	Gm16340	Cacybp	Psen2	Fam72a	Pla2g4a	Il1f9	Mdm4	Tor1aip2
	Ube2l6	Tor1aip1	Aida	Gm13476	Ptgs2	Mab21l3	Zbp1	Mndal	Tnfsf4	Itpkb	Slc45a3	Ptgs2	Il1rn	Ppp1r15b	Tor3a
	Gm13772	Tor1aip2	Dusp10	Kif5c	AC114655.2	Mov10	BC006779	Mnda	Tnfsf18	Aida	Ppp1r15b	AC114655.2	Traf2	Zc3h11a	Rfwd2
	Sfpi1	Tor3a	Ppp2r5a	Rbm43	Rgl1	Adora3	AC125373.1	Ifi203	Sell	Rrp15	Btg2	Tpr	Slc2a6	Zbed6	4930523C07Rik
	Creb3l1	Tnfsf4	Slc30a1	Nmi	Smg7	I830077J02Rik	Cp	Ifi205	Rcsd1	Traf3ip3	Chi3l1	Fam129a	Ptges	Atp2b4	Cacybp
	Trp53i11	Tnfsf18	Frmd4a	Tnfaip6	Cep350	Fam102b	Tnfsf10	Sde2	Cd247	Dclre1c	Arl8a	Rgl1	Lcn2	Btg2	Tnfsf4
	Lmo2	Sell	Mcm10	Gm13546	Tor1aip1	Vcam1	Ccrn4l	Aida	Fcgr4	Mcm10	Shisa4	Smg7	Slc25a25	Chi3l1	Suco
	Thbs1	Selp	Optn	Ly75	Tor1aip2	Cnn3	Ptx3	Ppp2r5a	Fcer1g	Optn	Csrp1	Lamc2	St6galnac4	Shisa4	Sell
	Fam82a2	Dcaf6	Il2ra	Ifih1	Tor3a	F3	Tlr2	Optn	Adamts4	Il15ra	Lad1	Ier5	Traf1	Csrp1	Selp
	Chac1	Hsd17b7	Il15ra	Dhrs9	4930523C07Rik	Ank2	Adar	Pfkfb3	Pvrl4	Apbb1ip	Zfp281	Cep350	Stom	Lad1	Rcsd1
	Ehd4	Fcgr2b	Otud1	Pdk1	Cacybp	Gbp5	Csf1	Il2ra	F11r	Pdss1	Ptprc	Tor1aip1	Ggta1	Zfp281	Cd247
	B2m	Fcgr4	Pdss1	Serping1	Tnfsf4	Gbp7	Vcam1	Il15ra	Slamf7	Il1rn	Pla2g4a	Tor1aip2	Kif5c	Ptprc	Fcgr4
	AA467197	Fcgr3	Il1rn	Ube2l6	Fmo1	Gbp3	Nfkb1	Pdss1	Igsf8	Zmynd19	Ptgs2	Tor3a	Rbm43	Rgs1	Fcer1g
	Hdc	Fcer1g	Slc2a6	Abtb2	Prrx1	Gbp1	Gbp5	Abi1	Slamf9	Pnpla7	AC114655.2	Fam20b	Nmi	Pla2g4a	Adamts4
	Sppl2a	Adamts4	Gbgt1	Lmo2	Sell	Gbp2	Gbp7	Il1f9	Igsf9	Traf2	Rnf2	Cacybp	Tnfaip6	Ptgs2	Pvrl4
	Gm14005	Pvrl4	Gm10134	Plcb2	Selp	Ifi44	Gbp3	Il1rn	Tagln2	Slc2a6	Rgl1	Tnfsf4	Fmnl2	AC114655.2	F11r
	Il1b	Arhgap30	Tbc1d13	Fam82a2	Ildr2	4930430E12Rik	Gbp1	Traf2	Slamf8	Ddx31	Arpc5	Tnfsf18	Ly75	Tpr	Slamf7
	Rrbp1	F11r	Ass1	Spint1	Ddr2	Tmem67	Gbp2	0610009E02Rik	Aim2	Tbc1d13	Smg7	Suco	Tank	Prg4	Slamf1
	Naa20	Cd244	Eng	B2m	Fcgr4	Glipr2	Clca2	Notch1	Gm4955	Ptges	Lamc1	Prrx1	Ifih1	Fam129a	Igsf8
	Trib3	Slamf7	Stxbp1	AA467197	Adamts4	Lpar1	Ifi44	Slc2a6	BC094916	Lcn2	Cep350	Sell	Dhrs9	Rgl1	Igsf9
	Samhd1	Slamf1	Dennd1a	Hdc	Pvrl4	Hsdl2	Penk	Gbgt1	Pydc4	Slc25a25	Tor1aip1	Selp	Calcrl	Arpc5	Tagln2
	Tgm2	Slamf6	Lhx2	Sppl2a	Slamf7	Slc31a1	Ripk2	Gm10134	Pyhin1	St6galnac4	Tor1aip2	Rcsd1	Serping1	Smg7	Slamf8
	Wisp2	Slamf9	Kynu	Trib3	Slamf6	Ak4	Mdn1	Ralgds	Pydc3	Eng	Tor3a	Cd247	Ube2l6	Stx6	Aim2
	Cd40	Igsf9	Gm13476	Samhd1	Igsf9	Ppt1	Ddx58	Ntng2	AI607873	Traf1	Tnfsf4	Ildr2	Timm10	Cep350	Gm4955
	Ocstamp	Slamf8	Kif5c	Tgm2	Slamf8	Inpp5b	Trim14	6530402F18Rik	Ifi204	Lhx2	Tnfsf18	Rgs4	Slc43a3	Tor1aip1	BC094916
	Slc13a3	Aim2	Rbm43	Mafb	Aim2	Gja4	Nr4a3	Ptges	Gm16340	Kif5c	Suco	Ddr2	Gm13772	Tor1aip2	Pydc4
	Prex1	Gm4955	Nmi	Ada	Gm4955	Tlr12	Col27a1	Ass1	Mndal	Rbm43	Sell	Fcgr4	Slc1a2	Tor3a	Pyhin1
	Znfx1	BC094916	Gm13571	Wisp2	BC094916	Rnf19b	Ak4	Lcn2	Mnda	Nmi	Selp	Fcer1g	Cd44	Rfwd2	Pydc3
	Rnf114	Pydc4	Ifih1	Slpi	Pydc4	Sdc3	Ppap2b	Slc25a25	Ifi203	Tnfaip6	Hsd17b7	Adamts4	Abtb2	4930523C07Rik	AI607873
	Zbp1	Pyhin1	Gca	Mmp9	Pyhin1	Xkr8	Slc2a1	Traf1	Ifi205	Fmnl2	Fcgr2b	Pvrl4	Lmo2	Cacybp	Ifi204
	Ogfr	Pydc3	Stk39	Ocstamp	Pydc3	Smpdl3b	Mycl1	Lhx2	Akt3	Tank	Fcgr4	F11r	Spred1	Tnfsf4	Gm16340
	BC006779	AI607873	Dhrs9	Znfx1	AI607873	Themis2	Zc3h12a	Kynu	Aida	Ifih1	Fcgr3	Slamf7	Gpr176	Tnfsf18	Mndal
	AC125373.1	Ifi204	Dync1i2	Rnf114	Ifi204	Asap3	Map3k6	Zeb2	Dusp10	Dhrs9	Fcer1g	Slamf1	Fam82a2	Suco	Mnda
	Cp	Gm16340	Slc25a12	Zbp1	Gm16340	C1qb	Runx3	Acvr2a	Mark1	Cdca7	Adamts4	Slamf6	B2m	Prrc2c	Ifi203
	Tnfsf10	Mndal	Hat1	Slco4a1	Mndal	C1qc	Tnfrsf1b	Mmadhc	Atf3	Serping1	Dedd	Igsf8	Spata5l1	Sell	Ifi205
	Gnb4	Mnda	Lnp	Ogfr	Mnda	Ece1	Tnfrsf8	Rnd3	Ppp2r5a	Ube2l6	Pvrl4	Slamf9	AA467197	Selp	Akt3
	Gm9791	Ifi203	Calcrl	BC006779	Ifi203	Tnfrsf14	Tnfrsf9	Nmi	Slc30a1	Timm10	Arhgap30	Igsf9	Fgf7	Cd247	Aida
	Spata5	Ifi205	Serping1	Pkia	Ifi205	Isg15	Tnfrsf14	Tnfaip6	Frmd4a	Slc43a3	F11r	Tagln2	Hdc	Uap1	Dusp10
	Ptx3	Cep170	Ube2l6	AC125373.1	Cep170	4930420K17Rik	Isg15	Fmnl2	Optn	Prg2	Cd244	Slamf8	Sppl2a	Fcgr2b	Ppp2r5a
	Tlr2	Akt3	Tnks1bp1	Sirpb1b	Akt3	Fgl2	AW011738	Gm13502	Il2ra	Gm13772	Slamf7	Aim2	Il1a	Fcgr4	Frmd4a
	Sema4a	Zfp238	Gm13772	Gm5150	Itpkb	Smarcd3	Steap4	Gpd2	Il15ra	Creb3l1	Slamf1	Gm4955	Slc23a2	Fcgr3	Optn
	Adar	Psen2	Nr1h3	Cp	Aida	Bst1	Pion	Ly75	Arl5b	Trp53i11	Slamf6	BC094916	Trib3	Adamts4	Il2ra
	Npr1	Itpkb	Acp2	Tnfsf10	Dusp10	Cd38	Il6	Tank	Otud1	Slc1a2	Ncstn	Pydc4	Foxs1	B4galt3	Il15ra
	S100a9	Aida	Lrp4	Gpr160	Tgfb2	Lap3	Bst1	Ifih1	Pdss1	Cd44	Slamf9	Pyhin1	Tm9sf4	Dedd	Arl5b
	Ctss	Dusp10	Trp53i11	Gnb4	Ptpn14	Rhoh	Pdgfra	Gca	Il1rn	Abtb2	Igsf9	Pydc3	Eif6	Pvrl4	Plxdc2
	Fcgr1	Mark1	Pamr1	P2ry13	Ppp2r5a	Shisa3	Cxcl5	Cobll1	Traf2	Lmo2	Slamf8	AI607873	Samhd1	Slamf7	Otud1
	Fam46c	Ppp2r5a	Abtb2	Tlr2	Slc30a1	Atp8a1	Cxcl1	Lass6	Surf4	Arl14ep	Aim2	Ifi204	Tgm2	Slamf1	Pdss1
	Ptpn22	Slc30a1	Rcn1	Adar	Frmd4a	Cxcl9	Cxcl2	Nfe2l2	Slc2a6	Gpr176	Gm4955	Gm16340	Lbp	Slamf6	Il1rn
	Mov10	Dclre1c	Spred1	Npr1	Phyh	Cxcl10	Ereg	Itga4	Gbgt1	Fam82a2	BC094916	Mndal	Ada	Igsf9	Traf2
	Chi3l3	Frmd4a	Rasgrp1	Tchh	Optn	Cxcl11	Cxcl9	Itgav	Gm10134	Chac1	Pydc4	Mnda	Slpi	Slamf8	Camsap1
	Csf1	Phyh	Fam82a2	Tnfaip8l2	Itih2	Shroom3	Cxcl10	Calcrl	Ralgds	Ehd4	Pyhin1	Ifi203	Sdc4	Aim2	0610009E02Rik
	Alpk1	Optn	Rhov	Txnip	Pfkfb3	Rasgef1b	Gbp8	Serping1	Ntng2	B2m	Pydc3	Ifi205	Mmp9	Gm4955	Notch1
	Dapp1	Pfkfb3	Ehd4	Rnf115	Il2ra	Plac8	Gbp9	Gm13767	6530402F18Rik	Spata5l1	AI607873	Akt3	Cd40	BC094916	Slc2a6
	Gbp5	Il2ra	B2m	Fam46c	Il15ra	Gbp8	Gbp4	Ptprj	Tbc1d13	AA467197	Ifi204	Aida	Znfx1	Pydc4	Gbgt1
	Gbp7	Il15ra	Slc28a2	Ptpn22	Fam188a	Gbp9	Gbp10	Fnbp4	Ptges	Fgf7	Gm16340	Dusp10	B4galt5	Pyhin1	Gm10134
	Gbp3	Otud1	Bambi-ps1	Mov10	Otud1	Gbp4	Gbp6	Gm13772	Lcn2	Dtwd1	Mndal	Mark1	Rnf114	Pydc3	Ralgds
	Gbp1	Pdss1	Gm14085	Chi3l4	Pdss1	Gbp10	Gbp11	Slc39a13	Slc25a25	Atp8b4	Mnda	Ppp2r5a	Zbp1	AI607873	Ntng2
	Gbp2	Il1f9	Gatm	Stxbp3a	Gm13422	Gbp6	Oasl2	Sfpi1	Eng	Hdc	Ifi203	Frmd4a	Ogfr	Ifi204	6530402F18Rik
	Ifi44	Il1rn	AA467197	Tifa	Il1f9	Gbp11	Oasl1	Nr1h3	Stxbp1	Sppl2a	Ifi205	Optn	BC006779	Gm16340	Tbc1d13
	Gem	Psd4	Bloc1s6	5730508B09Rik	Il1rn	Lrrc8c	Oas2	Trp53i11	Gm13414	Nop56	Akt3	Itih2	AC125373.1	Mndal	Slc39a1-ps
	Ripk2	Traf2	Fbn1	Gbp5	Psd4	Gfi1	Oas3	Cd82	Hspa5	Trmt6	Zfp238	Pfkfb3	AC158155.1	Mnda	Ptges
	Ddx58	0610009E02Rik	Hdc	Gbp7	Traf2	Noc4l	Oas1b	Fjx1	Traf1	Rrbp1	Itpkb	Il2ra	Cp	Ifi203	Lcn2
	Tdrd7	Notch1	Sppl2a	Gbp3	Camsap1	Oasl1	Oas1g	Slc1a2	Dennd1a	Naa20	Sde2	Il15ra	Tnfsf10	Ifi205	Slc25a25
	Trim14	Slc2a6	Gm14005	Gbp1	0610009E02Rik	Gm15800	Serpine1	Abtb2	Lhx2	Trib3	Aida	Arl5b	Gnb4	Akt3	Stxbp1
	Tnfsf15	Olfm1	Mertk	Gbp2	Notch1	Trafd1	Gm15753	Rcn1	Kynu	Foxs1	Dusp10	Dnajc1	Spata5	Itpkb	Gm13414
	Tnfsf8	Gbgt1	Slc4a11	Lmo4	Slc2a6	Naa25	Micall2	Spred1	Kif5c	Eif2s2	Mark1	Otud1	Ccrn4l	Acbd3	Traf1
	Tnc	Gm10134	Siglec1	Ifi44	Gbgt1	Niacr1	Flt1	Fam98b	Rnd3	Eif6	Ppp2r5a	Pdss1	Ptx3	Aida	Dennd1a
	Cachd1	Ralgds	Rrbp1	Chd7	Gm10134	Stx2	Samd9l	Rasgrp1	Rbm43	Samhd1	Dclre1c	Il1rn	Tlr2	Dusp10	Lhx2
	Slc6a9	Ntng2	Cst7	Ripk2	Ralgds	Tpst1	AC136215.1	Thbs1	Nmi	Tgm2	Frmd4a	Traf2	Gm9790	Mark1	Kynu
	Ctps	Tbc1d13	Id1	Ddx58	Ntng2	Slc12a9	Fam40b	Fam82a2	Tnfaip6	Lbp	Phyh	Camsap1	Adar	Ptpn14	Gm13476
	Pou3f1	Ptges	Tpx2	Zbtb5	6530402F18Rik	Gm15753	Parp12	Chac1	Fmnl2	9430008C03Rik	Optn	Slc2a6	Txnip	Atf3	Rnd3
	Rnf19b	Ass1	Hck	1300002K09Rik	Tbc1d13	Rasl11a	Creb5	Mapkbp1	Gm13502	Ada	Pfkfb3	Gbgt1	Fam46c	Ppp2r5a	Rbm43
	Sdc3	Lcn2	Chmp4b	Trim14	Ptges	Flt1	Ggct	Slc28a2	Gpd2	Wisp2	Il2ra	Gm10134	Mov10	Frmd4a	Nmi
	Laptm5	Slc25a25	1110008F13Rik	Ak4	Ass1	Gng11	Herc6	Bambi-ps1	Acvr1	Slpi	Il15ra	Ralgds	Psma5	Optn	Tnfaip6
	Ptafr	St6galnac4	Sla2	Tal1	Lcn2	St7	Tnip3	Gm14085	Pkp4	Sdc4	Otud1	Ntng2	Stxbp3a	Itih2	Fmnl2
	Themis2	Eng	Samhd1	Mob3c	Slc25a25	A430107O13Rik	Hk2	AA467197	Tanc1	Mmp9	Pdss1	6530402F18Rik	Prpf38b	Pfkfb3	Gpd2
	Fgr	Stxbp1	Rbl1	Pou3f1	Fam102a	Lrrc4	Adamts9	Slc30a4	Ly75	Znfx1	Il1f9	Tbc1d13	Fam102b	Il2ra	Acvr1
	Zdhhc18	Hspa5	Tgm2	Csf3r	St6galnac4	Tmem140	Lrig1	Sema6d	Gm13571	B4galt5	Il1rn	Ptges	Vcam1	Il15ra	Pkp4
	Cd52	Traf1	Cd40	Gja4	Stxbp1	3110062M04Rik	Shq1	Myef2	Tank	Rnf114	Psd4	Lcn2	Tifa	Fam188a	Tanc1
	Clic4	Cep110	Slc13a3	Tlr12	Hspa5	Parp12	Chl1	Fbn1	Ifih1	Cass4	Traf2	Slc25a25	Ap1ar	Arl5b	Ly75
	C1qb	Ggta1	Znfx1	Adc	Traf1	Clec5a	Plxnd1	Dtwd1	Gca	Zbp1	0610009E02Rik	Eng	5730508B09Rik	Plxdc2	Gm13571
	C1qc	Dennd1a	1500012F01Rik	Rnf19b	Dennd1a	Fam131b	Bid	Hdc	Cobll1	1600027N09Rik	Notch1	Stxbp1	Nfkb1	Otud1	Tank
	C1qa	Lhx2	Rnf114	Oprd1	Lhx2	Zyx	Usp18	Sppl2a	Stk39	Ogfr	Surf4	Gm13414	Rap1gds1	Pdss1	Ifih1
	Tmco4	Kynu	Gm14269	Runx3	Nek6	Snx10	Apobec1	Stard7	Lass6	BC006779	Slc2a6	Traf1	Gbp5	Abi1	Gca
	Ccnd3-ps	Gtdc1	Zbp1	Clic4	Kynu	Nod1	Nop2	Dusp2	Dync1i2	AC125373.1	Col5a1	Cep110	Gbp7	Il1f9	Cobll1
	Tnfrsf14	Gm13476	Pmepa1	Cnr2	Arhgap15	Ggct	Tapbpl	Bcl2l11	Slc25a12	Cp	Gbgt1	Dennd1a	Gbp3	Il1rn	Galnt3
	Agrn	Kif5c	Rab22a	Tmco4	Kif5c	Herc6	Olr1	Gm14005	Hat1	Tnfsf10	Gm10134	Lhx2	Gbp1	Psd4	Stk39
	Isg15	Rbm43	Stx16	Padi2	Rbm43	Il12rb2	Bcat1	Il1a	Lnp	Gnb4	Ralgds	Kynu	Gbp2	Traf2	Lass6
	AW011738	Nmi	Ogfr	Tmem51	Nmi	Il23r	Relb	Il1b	Itgav	Spata5	Ntng2	Gm13476	Mcoln2	Camsap1	Dync1i2
	2310042D19Rik	Tnfaip6	Ythdf1	Agtrap	Arl5a	St3gal5	Bcl3	Rnf24	Calcrl	Ccrn4l	6530402F18Rik	Kif5c	Ifi44	0610009E02Rik	Slc25a12
	Plekhn1	Stam2	BC006779	Tnfrsf9	Fmnl2	Hk2	Pou2f2	Jag1	Zdhhc5	Ptx3	Tbc1d13	Rnd3	Penk	Notch1	Hat1
	Steap4	Fmnl2	Car13	Tnfrsf14	Gpd2	Rab43	Nfkbib	Flrt3	Serping1	Gm20689	Slc39a1-ps	Rbm43	Gm11814	Slc2a6	Lnp
	Gm10108	Gpd2	Car2	Agrn	Acvr1	Itpr1	Nfkbid	Ralgapa2	Ube2l6	Tlr2	Ptges	Nmi	Gem	Col5a1	Itga4
	Cd36	Pkp4	Sirpb1a	Isg15	Pkp4	C1rl	Grwd1	Cst7	Tnks1bp1	Gpatch4	Ass1	Tnfaip6	Pdp1	Gbgt1	Itgav
	Il6	Ly75	Sirpb1b	AW011738	Tanc1	C1ra	Saa3	Srxn1	Gm13767	Cct3	Lcn2	Stam2	Ripk2	Gm10134	Zdhhc5
	Bst1	Gm13571	Sirpb1c	2310042D19Rik	Ly75	C1s	Saa1	Hck	Ptprj	Adar	Slc25a25	Fmnl2	Ddx58	Ralgds	Serping1
	Lap3	Rbms1	Cp	Plekhn1	Rbms1	Gm5077	Mphosph10	Plagl2	Fnbp4	Npr1	St6galnac4	Gm13502	Glipr2	Ntng2	Ube2l6
	Atp8a1	Tank	Tnfsf10	Steap4	Tank	Ptpn6	Arrdc4	Procr	Gm13772	Rfx5	Eng	Gpd2	Zbtb5	6530402F18Rik	Prg2
	Kdr	Dpp4	Gnb4	4930420K17Rik	Dpp4	Gm20531	Slco3a1	Eif6	Nr1h3	M6pr-ps	Stxbp1	Pkp4	Trim14	Tbc1d13	Tnks1bp1
	Cox18	Ifih1	Gm9791	Pion	Ifih1	Tapbpl	RP23-285C18.2	Src	Trp53i11	Ngf	Hspa5	Tanc1	Gm20459	Slc39a1-ps	Gm13767
	Cxcl3	Gca	Atp11b	Fgl2	Gca	Tnfrsf1a	Dgat2	Tgm2	Cd82	Mov10	Traf1	Ly75	Akap2	Ptges	Ptprj
	Cxcl2	Cobll1	Fat4	Nub1	Cobll1	Ccnd2	Il18bp	Top1	Pamr1	Csf1	Cep110	Gm13571	Ugcg	Ass1	Fnbp4
	Btc	Stk39	Gm9845	Nsg1	Galnt3	Parp11	Trim21	Slpi	Slc1a2	Stxbp3a	Ggta1	Tank	Col27a1	Lcn2	Gm13772
	G3bp2	Lass6	2810407C02Rik	Fbxl5	Stk39	Klrb1b	Trim34a	Sdc4	Abtb2	Prpf38b	Dennd1a	Ifih1	Pgm2	Slc25a25	Nr1h3
	Cxcl9	Dync1i2	P2ry14	Bst1	Lass6	Cd69	Trim5	Mmp9	Rcn1	Vcam1	Lhx2	Gca	Ak4	Stxbp1	Acp2
	Cxcl10	Slc25a12	P2ry13	Lap3	Slc25a12	Clec12a	Trim12a	Ncoa5	Spred1	Bcar3	Kynu	Cobll1	Pde4b	Gm13414	Trp53i11
	Cxcl11	Hat1	B430305J03Rik	Slit2	Hat1	Clec9a	Trim34b	Cd40	Rasgrp1	Alpk1	Gtdc1	Galnt3	Ppap2b	Hspa5	Cd82
	Rasgef1b	Serping1	Kcnab1	Rbm47	Itga4	Klrk1	Trim12c	Slc13a3	Fam82a2	Tifa	Zeb2	Stk39	Zcchc11	Traf1	Pamr1
	Plac8	Ube2l6	Tiparp	Ppbp	Serping1	Klra2	Trim30a	Znfx1	Mapkbp1	Nfkb1	Gm13476	Lass6	Mob3c	Rc3h2	Slc1a2
	Hpse	Tnks1bp1	Schip1	Cxcl9	Ube2l6	Styk1	Trim30d	B4galt5	Ehd4	Dapp1	Rbm43	Dync1i2	Slc2a1	Dennd1a	Abtb2
	Cds1	Gm13767	Rapgef2	Cxcl10	Fnbp4	Plbd1	9130208D14Rik	Rnf114	Casc4	Gbp5	Nmi	Slc25a12	Ldha-ps2	Lhx2	Prrg4
	Gbp8	Gm13772	RP24-281K23.1	Cxcl11	Gm13772	Lair1	Gm4070	Cebpb	Slc28a2	Gbp7	Tnfaip6	Hat1	Hivep3	Kynu	Rcn1
	Gbp9	Slc39a13	Nes	Shroom3	Trp53i11	Wdr62	GM8989	Ptpn1	Bambi-ps1	Gbp3	Stam2	Lnp	Zc3h12a	Arhgap15	Slc12a6
	Gbp4	Sfpi1	Adar	Kat2b-ps	Cd82	1600014C10Rik	AC165356.1	Zbp1	Gm14085	Gbp1	Fmnl2	Itgav	Stk40	Zeb2	SLC12A6
	Gbp10	Nr1h3	Ctsk	Plac8	Prr5l	Slco3a1	Gvin1	Pmepa1	Spata5l1	Gbp2	Gm13502	Calcrl	Gja4	Gm13476	Spred1
	Gbp6	Acp2	BC028528	Gbp8	Pamr1	RP23-285C18.2	GM8989	1600027N09Rik	AA467197	Mcoln2	Gpd2	Zdhhc5	Adc	Mmadhc	Rasgrp1
	Gbp11	Lrp4	Mtmr11	Gbp9	Abtb2	9930013L23Rik	Gm1966	Ogfr	Fbn1	Ifi44	Pkp4	Serping1	Rnf19b	Rnd3	Bahd1
	Gfi1	Trp53i11	Fcgr1	Gbp4	Prrg4	Ctsc	Itpripl2	Ythdf1	Hdc	Gm11787	Ly75	Ube2l6	Map3k6	Rbm43	Fam82a2
	Oasl2	Itpa-ps1	Bcl9	Gbp10	Rcn1	Il18bp	Apobr	BC006779	Sppl2a	Penk	Gm13571	Prg2	Zdhhc18	Nmi	Mapkbp1
	Oasl1	Prr5l	Fam46c	Gbp6	Bdnf	Trim21	Adam8	Zbtb46	Dusp2	Gem	Rbms1	Tnks1bp1	Clic4	Tnfaip6	Ehd4
	Oas2	Abtb2	Gm6485	Gbp11	Grem1	Trim30b	Irf7	Fam164a	Gm14005	Ripk2	Tank	Gm13767	Gm12989	Arl5a	Zscan29
	Oas3	Prrg4	Mov10	Galnt9	Meis2	9130208D14Rik	F10	AC125373.1	Mertk	Mdn1	Dpp4	Ptprj	Tmem51	Fmnl2	Casc4
	Oas1c	Rcn1	I830077J02Rik	Noc4l	Rasgrp1	Gm4070	Mtmr7	Gm9833	Il1a	Ddx58	Ifih1	Fnbp4	Pdpn	Gm13502	B2m
	Oas1b	Spred1	Cept1	Adrbk2	Thbs1	GM8989	Slc7a2	Car13	Il1b	Glipr2	Gca	Gm13772	Tnfrsf1b	Gpd2	Slc28a2
	Oas1g	Rasgrp1	Csf1	Oasl2	Fam82a2	AC165356.1	Tlr3	Car2	Rnf24	Tdrd7	Cobll1	Sfpi1	Tnfrsf8	Acvr1	Bambi-ps1
	Oas1a	Thbs1	Psma5	Oasl1	Spint1	Gvin1	Vegfc	Cp	Plcb4	Trim14	Stk39	Nr1h3	Spsb1	Pkp4	Gm14085
	Trafd1	Bahd1	Gpsm2	Ksr2	Chac1	GM8989	Ddx60	Tnfsf10	2210009G21Rik	Nr4a3	Lass6	Acp2	Tnfrsf9	Ly75	Gatm
	Naa25	Chst14	Stxbp3a	Oas2	Casc4	Gm8995	Nod2	Skil	Jag1	Gm20459	Dync1i2	Trp53i11	Tnfrsf14	Gm13571	Spata5l1
	Niacr1	Fam82a2	Prpf38b	Oas3	B2m	Gm1966	Mt2	Gm9845	Rrbp1	Akap2	Slc25a12	Cd82	Agrn	Rbms1	AA467197
	Psph	Spint1	Vcam1	Oas1b	Slc28a2	Il4ra	Nlrc5	Slc7a11	Sec23b	1110054O05Rik	Hat1	Fjx1	Isg15	Tank	Slc30a4
	Ncf1	Rhov	Sass6	Oas1g	Bambi-ps1	Il27	Ccl22	Ccrn4l	Naa20	Prpf4	Calcrl	Pamr1	AW011738	Dpp4	Fbn1
	Plod3	Chac1	Cnn3	Oas1a	Gm14085	Itgal	Cx3cl1	Naa15	Cst7	Col27a1	Zdhhc5	Slc1a2	2310042D19Rik	Ifih1	Hdc
	Serpine1	Ehd4	Camk2d	Trafd1	Gatm	Hsd3b7	Psmb10	Gm10254	Id1	Tnfsf15	Serping1	Abtb2	Plekhn1	Gca	Sppl2a
	Gm15753	Zscan29	5730508B09Rik	Plod3	AA467197	Ccnd1	Hp	Serp1	Bcl2l1	Tnfsf8	Ube2l6	Prrg4	Cdk6	Cobll1	Ap4e1
	Adap1	B2m	Gbp5	Gm15753	Slc30a4	Gm16589	Casp1	Siah2	Tpx2	Tnc	Tnks1bp1	Rcn1	Cldn12	Galnt3	Dusp2
	Slc7a1	Slc28a2	Gbp7	Nxpe5	Sema6d	AC163287.1	Casp4	P2ry13	Foxs1	Cachd1	Gm13767	Grem1	Steap1	Stk39	Gm14005
	Samd9l	Bambi-ps1	Gbp3	Adap1	Fbn1	Sfrp1	Mmp13	B430305J03Rik	Hck	Ak4	Ptprj	Spred1	Steap4	Lass6	Mertk
	Peg10	Gm14085	Gbp1	Gpr146	Hdc	Slc7a2	Mmp12	Rap2b	Plagl2	Ppap2b	Gm13772	Rasgrp1	4930420K17Rik	Dync1i2	Il1a
	Asns	Gatm	Gbp2	Amz1	Sppl2a	Acsl1	Mmp3	Tiparp	Chmp4b	Zcchc11	Slc39a13	Fam82a2	Gm10108	Slc25a12	Il1b
	Lrrc4	AA467197	Sh3glb1	Card11	Dusp2	Palld	Mmp10	Ccnl1	Procr	Slc6a9	Sfpi1	Mapkbp1	Pion	Hat1	Rnf24
	Irf5	Bloc1s6	Ifi44	Usp42	Gm14005	Tma16	Birc3	Ptx3	Eif6	Slc2a1	Nr1h3	Ehd4	Fgl2	Lnp	Slc23a2
	Akr1b3	Fbn1	Gm11787	Samd9l	Mertk	Il12rb1	Col5a3	Schip1	Gm14253	Hivep3	Acp2	Casc4	Nub1	Itga4	2210009G21Rik
	Tmem140	Secisbp2l	Lyn	Irf5	Slc4a11	Jak3	Icam1	Il12a	Dlgap4	Ctps	Lrp4	B2m	Il6	Itgav	Jag1
	3110062M04Rik	Hdc	4930430E12Rik	Tspan33	Rnf24	Mt2	mmu-mir-1900	Kpna4	1110008F13Rik	Mycl1	Trp53i11	Slc28a2	Depdc5	Zdhhc5	Sec23b
	Parp12	Sppl2a	Sdcbp	Fam40b	Slc23a2	AC128663.2	Clmp	Rapgef2	Sla2	Pou3f1	Cd82	Bambi-ps1	Nsg1	Serping1	Dtd1
	Rab19	Stard7	Nsmaf	Tmem140	Rrbp1	Nlrc5	1600029D21Rik	Tlr2	Samhd1	Zc3h12a	Prr5l	Gm14085	Lyar	Ube2l6	Naa20
	Casp2	Dusp2	Gm11814	Zc3hav1	Sec23b	Psmb10	Fam46a	Etv3	Rbl1	Stk40	Abtb2	Gatm	Fbxl5	Prg2	Cst7
	Fam131b	Gm14005	Plekhf2	Tbxas1	Dtd1	Mlkl	Plscr1	Sema4a	Src	Gja4	Prrg4	Spata5l1	Bst1	Tnks1bp1	Id1
	Cycs	Il1b	Gem	Parp12	Rin2	Irf8	Acpp	Adar	Tgm2	Rnf19b	Rcn1	AA467197	Lap3	Gm13767	Bcl2l1
	Creb5	Slc4a11	Tmem67	Rab19	Xrn2	Casp1	Rrp9	Crtc2	Slpi	Marcksl1	Spred1	Slc30a4	Slit2	Ptprj	Tpx2
	Ggct	Siglec1	Ripk2	Npy	Cst7	Casp4	Uba7	Pip5k1a	Sdc4	Sdc3	Rasgrp1	Bloc1s6	Rbm47	Fnbp4	Foxs1
	Gars	Smox	Ddx58	Snx10	Hck	Casp12	Gmppb	Nudt17	Ncoa5	Oprd1	Thbs1	Fbn1	Pdgfra	Gm13772	Hck
	Nt5c3	Prnp	Dnaja1	Nod1	Chmp4b	Icam1	Trex1	Notch2	Cd40	Zdhhc18	Bahd1	Fgf7	Cxcl5	Sfpi1	Plagl2
	Ppm1k	Flrt3	Cd72	Ggct	Procr	mmu-mir-1900	Camp	Phgdh	Stau1	Clic4	Chst14	Dtwd1	Cxcl3	Ambra1	Chmp4b
	Herc6	Rrbp1	Gm12481	Ppm1k	Eif6	St14	Ccrl2	Mab21l3	Znfx1	Asap3	Fam82a2	Hdc	Cxcl1	Trp53i11	Procr
	Hk2	Sec23b	Glipr2	Herc6	Gm14253	Il10ra	Ccr1	Gm6485	B4galt5	Tmco4	Spint1	Sppl2a	Cxcl2	Cd82	Eif6
	D6Mm5e	Slc24a3	Zbtb5	Tnip3	Samhd1	Cadm1	Rab32	Mov10	Rnf114	Tnfrsf1b	Chac1	Dusp2	Ereg	Prr5l	Gm14253
	Loxl3	Rin2	Aldh1b1	Hk2	Rbl1	Pml	Stx11	Kcna3	Cebpb	Tnfrsf8	Mapkbp1	Gm14005	U90926	Abtb2	Dlgap4
	Mthfd2	Xrn2	1300002K09Rik	Arhgap25	Src	Aldh1a2	Plagl1	AI504432	Gm14269	Spsb1	B2m	Mertk	Sdad1	Prrg4	Samhd1
	Ppp1r2-ps2	Cst7	Tdrd7	Mitf	Tgm2	Tlr9	Tnfaip3	Csf1	Zbp1	Errfi1	Slc28a2	Il1a	Cxcl9	Rcn1	Rbl1
	Eif4e3	Acss1	Trim14	Eif4e3	Ada	Parp3	Vnn3	Fam102b	Pmepa1	Tnfrsf9	Bambi-ps1	Il1b	Cxcl10	Grem1	Src
	Chl1	Trib3	Coro2a	Pdzrn3	Sdc4	Cish	Vnn1	Vcam1	Rab22a	Nol9	Gm14085	Siglec1	Cxcl11	Spred1	Gm14287
	Itpr1	Bcl2l1	Ctnnal1	Chl1	Ncoa5	Uba7	Rspo3	Gm9761	Ogfr	Tnfrsf14	Gatm	Rnf24	Plac8	Rasgrp1	Tgm2
	Rassf4	Tpx2	Gm20459	Irak2	Cd40	Trex1	Fam26f	Cnn3	Ythdf1	Agrn	AA467197	Smox	Gbp8	Thbs1	Sdc4
	Usp18	Hck	Akap2	Alox5	Ocstamp	Itga9	Lama4	F3	BC006779	Isg15	Bloc1s6	Plcb4	Gbp9	Bahd1	Ncoa5
	Apobec1	Tm9sf4	Txn1	Il17ra	Znfx1	Myd88	Slc16a10	Fnbp1l	AC125373.1	AW011738	Fbn1	2210009G21Rik	Gbp4	Fam82a2	Cd40
	Clec4e	Plagl2	Lpar1	Bid	Ptgis	Xcr1	AC153382.1	Synpo2	E2f5	2310042D19Rik	Secisbp2l	Jag1	Gbp10	Chac1	Slc13a3
	Tapbpl	Chmp4b	Gm12543	Usp18	Rnf114	Ccr2	Slc16a9	Camk2d	Car13	Plekhn1	Dtwd1	Rrbp1	Gbp6	Mapkbp1	Prex1
	Rad51ap1	Procr	Slc31a2	Slc6a12	Snai1	Aig1	Col18a1	Alpk1	Car2	Noc2l	Hdc	Slc24a3	Gbp11	Casc4	Stau1
	Parp11	Gm14253	4933430I17Rik	Apobec1	Zbp1	Hivep2	Adarb1	Tifa	Cp	Cdk6	Sppl2a	Foxa2	Dr1	B2m	Znfx1
	Clec2d	1110008F13Rik	Col27a1	Clec4a1	Pmepa1	Fam26e	Icosl	5730508B09Rik	Tnfsf10	Cldn12	Stard7	Cst7	Mfsd7a	Slc28a2	Rnf114
	Clec12a	Sla2	Tnfsf15	Clec4b1	Ogfr	Fam26f	Pwp2	Sec24b	Skil	Steap4	Dusp2	Id1	Noc4l	Bambi-ps1	Snai1
	Bcat1	Samhd1	Tnfsf8	C1ra	Ythdf1	Ppa1	Chst11	Sgms2	Gnb4	4930420K17Rik	Gm14005	Bcl2l1	Oasl2	Gm14085	Gm14269
	Gm6654	Rbl1	Gm12551	C1s	BC006779	Trpm2	Dram1	Ints12	Gm9791	Gm10108	Il1a	Tpx2	Oasl1	Gatm	Zbp1
	Tarm1	Src	Plin2	Gm5077	Gm8775	Timp3	Btg1	Tet2	Atp11b	Pion	Il1b	Foxs1	Oas2	AA467197	Pmepa1
	Lilrb3	Gm14287	Mllt3	Lpar5	AC125373.1	Dram1	Nav3	Nfkb1	Fat4	Nub1	Slc4a11	Hck	Oas3	Slc30a4	Rab22a
	Gm15922	Tgm2	Ifnb1	Tapbpl	AC158155.1	Stat2	Hmga2	Ddit4l	Gm9845	Il6	Siglec1	Plagl2	Oas1b	Sema6d	Ogfr
	Pira2	Slpi	Pgm2	Vwf	Car13	Upp1	Stat2	Eif4e	Intu	Fbxl5	Smox	Chmp4b	Oas1g	Fbn1	Ythdf1
	Gm14548	Sdc4	Ak4	Parp11	Car2	Lcp2	Lif	Gbp5	Larp1b	Bst1	Prnp	Procr	Oas1a	Fgf7	BC006779
	Sepw1	Cd40	Lrp8	Clec2i	Cp	Irgm1	Olfr56	Gbp7	Slc7a11	Lap3	Jag1	Eif6	Trafd1	Hdc	Gmeb2
	C5ar1	Ocstamp	Prpf38a	Clec2d	Hps3	Gm5431	Tgtp1	Gbp3	P2ry14	Tbc1d1	Flrt3	Gm14253	Naa25	Sppl2a	Gm8775
	Prx	Slc13a3	Ccdc23	Clec9a	Tnfsf10	Gm12185	Tgtp2	Gbp1	P2ry13	Rbm47	Rrbp1	Dlgap4	Niacr1	Stard7	AC125373.1
	Tyrobp	Prex1	Ldha-ps2	Olr1	Skil	Psme2b-ps	Ifi47	Gbp2	B430305J03Rik	Atp8a1	Sec23b	1110008F13Rik	Tbl2	Dusp2	E2f5
	1600014C10Rik	Znfx1	Pou3f1	Klrk1	Gnb4	Olfr56	Gfpt2	Gtf2b	Kcnab1	Pdgfra	Slc24a3	Samhd1	Plod3	Gm14005	Car13
	Plekha4	B4galt5	Inpp5b	Bcl2l14	Atp11b	Tgtp1	Tnip1	Lmo4	Tiparp	Cox18	Rin2	Rbl1	Serpine1	Mertk	Pde7a
	Saa3	Slc9a8	Gja4	Plbd1	Spata5	Tgtp2	Gm12250	Mcoln2	Ptx3	Cxcl5	Xrn2	Src	Trim56	Tmem87b	Cp
	Atp10a	Rnf114	Phc2	Mgp	Gm9845	Ifi47	Igtp	Lphn2	Schip1	Cxcl3	Cst7	Tgm2	Gm15753	Il1a	Tnfsf10
	Slco3a1	Cebpb	Adc	Etnk1	Larp1b	Flt4	Irgm2	Ifi44	Il12a	Cxcl1	Trib3	Lbp	Pilra	Il1b	Skil
	RP23-285C18.2	Ptpn1	Rnf19b	Lrmp	Tm4sf1	Irf1	Grap	Lyn	Gm20689	Cxcl2	Bcl2l1	3230401D17Rik	Pilrb1	Slc4a11	Gnb4
	Isg20	Gm14270	Marcksl1	Gm6654	Wwtr1	P4ha2	Adora2b	Clvs1	Kpna4	Ereg	Tpx2	Slpi	Pilrb2	Rnf24	Gm9791
	Whamm	Gm14269	Hdac1	Tmtc1	P2ry14	Gm12250	Gas7	Gem	Pdcd10	Btc	Hck	Sdc4	Micall2	Slc23a2	Atp11b
	9930013L23Rik	Zbp1	Fabp3	Gm10693	P2ry13	Igtp	Ntn1	Tmem67	Rapgef2	G3bp2	Tm9sf4	Ncoa5	Amz1	Jag1	Spata5
	Il18bp	Pmepa1	Sdc3	Lair1	B430305J03Rik	Irgm2	Pik3r5	Osgin2	Tlr2	U90926	Plagl2	Cd40	Usp42	Flrt3	Fat4
	Trim21	Rab22a	Oprd1	Dnaaf3	Slc33a1	Hs3st3b1	Cxcl16	Ripk2	Cct3	Sdad1	Chmp4b	Slc13a3	Flt1	Rrbp1	Gm9845
	Trim34a	Ctsz	Ptafr	Gpr77	Kcnab1	Scimp	Zmynd15	Mdn1	Sema4a	Cxcl9	Edem2	Prex1	Samd9l	Sec23b	Intu
	Trim5	Ogfr	Xkr8	Ceacam15	Tiparp	Hic1	Xaf1	Pnrc1	Adar	Cxcl10	Procr	Stau1	Asns	Dtd1	Hspa4l
	Trim12a	Ythdf1	Smpdl3b	Relb	Rarres1	Scarf1	Tsr1	Mob3b	Mtmr11	Cxcl11	Eif6	Znfx1	AC136215.1	Rin2	Larp1b
	Trim34b	BC006779	Themis2	Apoc2	Schip1	Nos2	Slc43a2	3110043O21Rik	Fcgr1	Rasgef1b	Gm14253	B4galt5	Irf5	Xrn2	Ufm1
	Trim12c	Gm8775	Clic4	Bcl3	Ppm1l	Ccl12	Slc6a4	Ddx58	Nudt17	Plac8	1110008F13Rik	Rnf114	Fam40b	Cst7	Wwtr1
	Trim30b	Fam164a	Gm12989	Rinl	Pdcd10	Ccl8	Nos2	2310028H24Rik	Bcl9	Cds1	Sla2	Snai1	Tmem140	Apmap	P2ry14
	Trim30c	AC125373.1	Asap3	Map4k1	Rapgef2	Slfn1	Ccl2	Dnajb5	Notch2	Gbp8	Samhd1	Cebpb	3110062M04Rik	Bcl2l1	P2ry13
	Trim30a	Snx16	Ece1	Nfkbid	Gm9790	Car4	Ccl7	Zbtb5	Fam46c	Gbp9	Rbl1	Gm14269	Zc3hav1	Tpx2	B430305J03Rik
	Trim30d	Car13	Ubr4	Cd22	RP24-281K23.1	Tbkbp1	Ccl8	Aldh1b1	Mab21l3	Gbp4	Src	Zbp1	Parp12	Hck	Slc33a1
	9130208D14Rik	Car2	Iffo2	Mag	Kirrel	Dhx58	Nle1	Nr4a3	Gm6485	Gbp10	Gm14287	Pmepa1	Cycs	Plagl2	Tiparp
	Gm4070	Sirpb1a	Tnfrsf8	Cebpa	Sema4a	Arhgap27	Slfn8	5730528L13Rik	Rhoc	Gbp6	Tgm2	Rab22a	Snx10	Chmp4b	Ccnl1
	GM8989	Sirpb1b	Gm13244	Klk1b11	Pmvk	Socs3	Slfn10-ps	Slc44a1	Mov10	Gbp11	Slpi	Ogfr	Nod1	Trpc4ap	Ptx3
	AC165356.1	Sirpb1c	Gm13169	Gys1	Adar	Pgs1	Slfn2	Gm20459	I830077J02Rik	Dr1	Sdc4	Ythdf1	Ggct	Procr	Rarres1
	Gvin1	Gm5150	Gm13233	Plekha4	Atp8b2	Rnf213	Slfn1	Akap2	Cept1	Oasl2	Ncoa5	BC006779	Gars	Eif6	Schip1
	GM8989	Cp	Gm13142	Saa3	Tchh	Sectm1a	Slfn4	Lpar1	Kcna3	Oasl1	Cd40	Gmeb2	Herc6	Gm14253	Il12a
	Gm8995	Tnfsf10	Mthfr	Saa1	Rfx5	Nampt	Gm11435	Ugcg	AI504432	Oas2	Ocstamp	Zbtb46	Tnip3	Dlgap4	Gm20689
	Gm1966	Skil	Pik3cd	Slco3a1	Adamtsl4	CT572998.1	Ccl5	Slc31a2	Csf1	Oas3	Slc13a3	Gm8775	Gng12	Samhd1	Ppm1l
	Igsf6	Gnb4	Spsb1	RP23-285C18.2	Mtmr11	Max	Trim25	Slc31a1	Psma5	Oas1c	Prex1	AC125373.1	Hk2	Rbl1	Pdcd10
	Apobr	Gm9791	Tnfrsf14	Isg20	Fcgr1	Tmem229b	Cacna1g	4933430I17Rik	Gpsm2	Oas1b	Stau1	E2f5	Adamts9	Src	Rapgef2
	Nupr1	Atp11b	Mxra8	Fes	Bcl9	Jdp2	Arl5c	Col27a1	Stxbp3a	Oas1g	Znfx1	Car13	Lrig1	Gm14287	Gm9790
	Itgal	4932438A13Rik	Gltpd1	Whamm	Pde4dip	Tgfb3	Stac2	Akna	Fam102b	Oas1a	B4galt5	Car2	Eif4e3	Tgm2	Sema4a
	Pycard	Ankrd50	Isg15	Il18bp	Notch2	Serpina3e-ps	Csf3	Tnfsf15	Vcam1	Trafd1	Slc9a8	Gm5844	Shq1	Slpi	Gm10704
	Ifitm1	Gm9845	AW011738	Trim21	Phgdh	Serpina3f	Dhx58	Tnc	Gm9761	Naa25	Rnf114	Cp	Ppp4r2	Sdc4	Adar
	Ifitm3	Tm4sf1	2310042D19Rik	Trim34a	M6pr-ps	Serpina3h	Ifi35	Zdhhc21	Cnn3	Niacr1	Snai1	Tnfsf10	Pdzrn3	Ncoa5	Crtc2
	Irf7	Serp1	Plekhn1	Trim5	Fam46c	Serpina3g	Kcnj2	Ifnb1	F3	Dhx37	Cebpb	Skil	Chl1	Cd40	Gm4202
	Slc25a22	2810407C02Rik	Ankib1	Trim12a	Mab21l3	Serpina3i	Ttyh2	Cdkn2b	Fnbp1l	Psph	Ptpn1	Gnb4	Vhl	Ocstamp	Mtmr11
	Gm16589	P2ry14	Cdk14	Trim34b	Gm6485	Serpina3n	Cd300lb	Gm12699	Synpo2	Plod3	Gm14270	Gm9791	Plxnd1	Prex1	Fcgr1
	AC163287.1	P2ry13	Abcb1a	Trim12c	Mov10	Wars	Rnf213	Ak4	Camk2d	Serpine1	Gm14269	Atp11b	Bid	Stau1	Nudt17
	F10	Kcnab1	4930420K17Rik	Trim30c	I830077J02Rik	Exoc3l4	Nptx1	Pde4b	Alpk1	Trim56	Zbp1	Anxa5	Usp18	Znfx1	Rnf115
	Gm7676	Tiparp	Gm10108	Trim30a	Cept1	AC122190.1	Hmga1-rs1	Ppap2b	Tifa	Gm15753	Pmepa1	4932438A13Rik	Apobec1	Ptgis	Bcl9
	Ap3m2	Ptx3	Fgl2	Trim30d	Kcna3	Tnfaip2	Nol10	Prpf38a	5730508B09Rik	Micall2	Rab22a	Fat4	C1ra	B4galt5	Notch2
	Sfrp1	Schip1	Smarcd3	9130208D14Rik	AI504432	Pfkp	Rsad2	Mob3c	Sec24b	Mafk	Ctsz	Gm9845	C1s	Rnf114	M6pr-ps
	Msr1	Kpna4	Il6	Gm4070	Csf1	Gpr141	Cmpk2	Plk3	Tet2	Amz1	Gm14292	Intu	Gm5077	Snai1	Fam46c
	Tlr3	Pdcd10	Gm20671	GM8989.1	Psma5	Lrrc16a	Nfkbia	St3gal3	Bdh2	Usp42	1600027N09Rik	Hspa4l	Nop2	Cebpb	Mab21l3
	Ddx60	Rapgef2	Sh3bp2	AC165356.1	Gpsm2	Fam65b	Arg2	Kdm4a	Nfkb1	Usp12	Ogfr	Plk4	Tapbpl	Gm14269	Gm6485
	Bst2	Fnip2	Gm7816	Gvin1	Stxbp3a	Serpinb1b	Ltbp2	Slc2a1	Slc39a8	Flt1	Ythdf1	Larp1b	Parp11	Cass4	Mov10
	Hsh2d	RP24-281K23.1	Lap3	GM8989.2	Fam102b	Fbxw17	Itpk1	Hivep3	Gbp5	Slc7a1	BC006779	Ufm1	Clec2d	Zbp1	I830077J02Rik
	Gm7984	Etv3	Ccdc149	Gm8995	Vcam1	Hrh2	Serpina3e-ps	Mycl1	Gbp7	Samd9l	Gm8775	Tm4sf1	Olr1	Pmepa1	Cept1
	Il15	Nes	Gm15975	Gm1966	Sass6	Hk3	Serpina3f	Pou3f1	Gbp3	Peg10	Fam164a	Wwtr1	Etnk1	Rab22a	Kcna3
	Elmod2	Zbtb7b	Shisa3	Xylt1	Cnn3	Idnk	Serpina3h	Utp11l	Gbp1	Asns	AC125373.1	2810407C02Rik	Bcat1	Gm14292	AI504432
	Snx20	Adar	Atp8a1	Il21r	F3	Ctla2b	Serpina3g	Inpp5b	Gbp2	AC136215.1	Fabp4	P2ry14	Gm6654	1600027N09Rik	Csf1
	AC128663.2	Atp8b2	Nfxl1	Apobr	Fnbp1l	RP23-210I20.4	Serpina3i	Yrdc	Lmo4	Lrrc4	Car13	P2ry13	Tmtc1	Ogfr	Psma5
	Nlrc5	Hax1	Sgcb	AI467606	Ank2	Glrx	Serpina3n	Zc3h12a	Lphn2	Irf5	Car2	B430305J03Rik	2310014L17Rik	Ythdf1	Stxbp3a
	Ccl22	Npr1	Kdr	Itgad	Tifa	Ssbp2	AC122190.1	Csf3r	Ifi44	Fam40b	Sirpb1a	Kcnab1	Ptgir	BC006779	Fam102b
	Ccl17	Gm4202	Rufy3	Chst15	5730508B09Rik	F2rl1	Tnfaip2	Stk40	Gm11787	Podxl	Sirpb1b	Tiparp	Relb	Gmeb2	Vcam1
	Psmb10	Rfx5	Dck	Bnip3	Sec24b	Enc1	Trmt61a	Fam176b	Lyn	Akr1b3	Sirpb1c	Ccnl1	Bcl3	Zbtb46	Cnn3
	Mlkl	Fcgr1	Cox18	Adam8	Tet2	Cd180	BC016423	Eif2c3	4930430E12Rik	Tmem140	Gm5150	Ptx3	Pgam1-ps2	Gm8775	Fnbp1l
	Slc7a5	Nudt17	G3bp2	Ifitm1	Nfkb1	Ppap2a	Heatr1	Sfpq	Nsmaf	3110062M04Rik	Cp	Schip1	Nfkbib	Fam164a	Synpo2
	Fanca	Bcl9	Cxcl9	Ifitm3	Ddit4l	Fst	Prl2c3	Ak2	Plekhf2	Zc3hav1	Tnfsf10	Il12a	Nfkbid	AC125373.1	Ank2
	Casp1	Phgdh	Cxcl10	Irf7	Gbp5	Itga1	Prl2c2	Rnf19b	Gem	Parp12	Skil	Gm20689	Ruvbl2	Gm9833	Alpk1
	Casp4	M6pr-ps	Cxcl11	Slc25a22	Gbp7	Parp8	Slc22a23	Marcksl1	Tmem67	Rab19	Gnb4	Ppm1l	Gys1	AC158155.1	Tifa
	Casp12	Fam46c	Kat2b-ps	Pnpla2	Gbp3	BC147527	Hk3	Gm12966	Osgin2	Casp2	Gm9791	Pdcd10	Plekha4	Car13	5730508B09Rik
	Mmp13	Mab21l3	Rasgef1b	1810033B17Rik	Gbp1	Flnb	Idnk	Fabp3	Ripk2	Cycs	Atp11b	Rapgef2	Grwd1	Car2	Sec24b
	Endod1	Rsbn1	Plac8	Gm16589	Gbp2	Dnase1l3	RP23-210I20.4	Mecr	Cpne3	Creb5	4932438A13Rik	Tlr2	Saa3	Pde7a	Tet2
	A230050P20Rik	Gm6485	Hpse	AC163287.1	Lmo4	Abhd6	Erap1	Xkr8	Ddx58	Nod1	Ankrd50	RP24-281K23.1	Saa1	Cp	Nfkb1
	Il10ra	Rhoc	Cds1	F7	Cyr61	Zcchc24	Rasgrf2	Smpdl3b	Dnaja1	Ggct	Gm9845	Sema4a	Ldha	Tnfsf10	Metap1
	Atm	Mov10	Aff1	Gm7676	Ddah1	Pnp	Homer1	Fgr	Gm12481	Gars	Ccrn4l	Adar	Mphosph10	Skil	Gbp5
	Pstpip1	Adora3	Spp1	Ap3m2	Ifi44	Pnp2	Lhfpl2	Map3k6	Glipr2	Adcyap1r1	Tm4sf1	Crtc2	Arrdc4	Gnb4	Gbp7
	Islr	I830077J02Rik	Gbp8	Sfrp1	Gm11787	Rnase6	Itga2	Zdhhc18	Zbtb5	Nt5c3	Tsc22d2	Gm4202	Slco3a1	Gm9791	Gbp3
	Pml	Cept1	Gbp9	Plekha2	Tgs1	Ndrg2	Dnase1l3	Clic4	Aldh1b1	Ppm1k	Serp1	Rfx5	RP23-285C18.2	Atp11b	Gbp1
	Stoml1	Dram2	Gbp4	Gpr124	Lyn	Slc7a8	Gng2	Id3	Tdrd7	Herc6	2810407C02Rik	Mtmr11	Klhl25	4932438A13Rik	Gbp2
	Uaca	Cd53	Gbp10	D8Ertd82e	4930430E12Rik	Psme1	Gch1	Epha2	Trim14	Tnip3	P2ry14	Fcgr1	Isg20	Spata5	Pkn2
	Car12	Kcna3	Gbp6	Cyp4v3	Nsmaf	Psme2	Slc7a8	Pdpn	5730528L13Rik	Gng12	P2ry13	Nudt17	Furin	Fat4	Lmo4
	Ppp1r2-ps4	AI504432	Gbp11	Tlr3	Chd7	Gm6904	Gm6904	Tnfrsf1b	Cct3-ps1	Hk2	Kcnab1	Bcl9	Whamm	Gm9845	Ifi44
	Mb21d1	Csf1	Lrrc8c	Irf2	Clvs1	Phf11	Phf11	Tnfrsf8	Ctnnal1	D6Mm5e	Tiparp	Notch2	Dgat2	Intu	Gm11787
	Fam46a	Psma5	Gfi1	Vegfc	Plekhf2	Gm4902	Gm4902	Gm13244	Gm20459	Dok1	Ccnl1	Tbx15	Il18bp	Hspa4l	Tgs1
	Bcl2a1d	Gpsm2	Mfsd7a	Ddx60	Gem	D14Ertd668e	D14Ertd668e	Gm13169	Akap2	Loxl3	Ptx3	Fam46c	Trim21	Larp1b	Lyn
	Bcl2a1a	Stxbp3a	Golga3	Il12rb1	Tmem67	Gm6907	Gm6907	Gm13237	Txn1	Mthfd2	Schip1	Mab21l3	Trim34a	Slc7a11	4930430E12Rik
	Bcl2a1b	Vcam1	Fbrsl1	Bst2	Ripk2	Spata13	Spata13	Gm13233	Lpar1	Ppp1r2-ps2	Il12a	Rsbn1	Trim5	Ccrn4l	Nsmaf
	Plscr2	Gm4596	Oasl2	Jak3	Cpne3	Dgkh	Slc39a14	Gm13142	Gm12543	Adamts9	Kpna4	Lrig2	Trim12a	Gm10254	Plekhf2
	Parp3	Sass6	Oasl1	B3gnt3	Ddx58	1190002H23Rik	Epsti1	Mthfr	Slc31a2	Lrig1	Pdcd10	Gm6485	Trim34b	Gm5537	Gem
	Rrp9	Cnn3	Oas2	Fcho1	Dnaja1	Irg1	Ankrd33b	Agtrap	Slc31a1	Eif4e3	Rapgef2	Rhoc	Trim12c	Tsc22d2	Tmem67
	Rassf1	Bcar3	Oas3	Cyp4f18	Npr2	Gpr18	Enpp2	Spsb1	4933430I17Rik	Shq1	RP24-281K23.1	Mov10	Trim30b	Serp1	Osgin2
	Uba7	Fnbp1l	Oas1c	Hsh2d	Glipr2	Tmtc4	Zhx2	Errfi1	Col27a1	Chl1	Etv3	I830077J02Rik	Trim30c	2810407C02Rik	Ripk2
	Gmppb	Synpo2	Oas1b	Il15	Zbtb5	Lifr	Gsdmd	Tnfrsf9	Akna	Gm16433	Nes	Cept1	Trim30a	Siah2	Cpne3
	Shisa5	Alpk1	Oas1g	Tbc1d9	Aldh1b1	Sdc2	Parp10	Tnfrsf14	Tnfsf15	Plxnd1	Sema4a	Kcna3	Trim30d	P2ry14	Rngtt
	Trex1	Tifa	Oas1a	Lyl1	Tdrd7	Fam49b	Slc39a4	Nadk	Tnfsf8	Bid	Zbtb7b	AI504432	9130208D14Rik	P2ry13	3110043O21Rik
	Atrip	5730508B09Rik	Trafd1	Nod2	Trim14	Ly6i	Apol9b	Agrn	Tnc	Usp18	Adar	Csf1	Gm4070	Slc33a1	Ddx58
	Ltf	Tet2	Naa25	Mt3	Nr4a3	Ly6a	Apol9a	Isg15	Ttc39b	M6pr	Atp8b2	Psma5	GM8989	Kcnab1	Dnaja1
	Ccrl2	Gbp5	Rnf34	Mt2	Zfp462	Ly6c1	Pdgfb	AW011738	Mllt3	Apobec1	Hax1	Stxbp3a	AC165356.1	Ssr3	Gm12481
	Azi2	Gbp7	Niacr1	AC128663.2	Klf4	Parp10	A4galt	Cdk6	Ifnb1	Nop2	Slc39a1	Prpf38b	Gvin1	Tiparp	Glipr2
	Myd88	Gbp3	Rilpl1	Nlrc5	Gm20459	1110038F14Rik	Rnd1	Fam133b	Gm12699	Tapbpl	Crtc2	Fam102b	GM8989	Ccnl1	Zbtb5
	Xcr1	Gbp1	Atp6v0a2	Cx3cl1	Akap2	Apol6	Slc11a2	Cyp51	Ak4	Parp11	Npr1	Vcam1	Gm8995	Ptx3	Aldh1b1
	Ccr3	Gbp2	Ubc	AA960436	Txn1	Apol7a	Gpr84	Fzd1	Pde4b	Clec2d	Gm4202	Sass6	Gm1966	Rarres1	Tdrd7
	Ccr2	Pkn2	Stx2	Psmb10	Lpar1	Apol7c	Socs1	Steap4	Ppap2b	Olr1	Rfx5	Cnn3	St5	Schip1	Trim14
	Map3k5	Lmo4	Tpst1	Hp	Ugcg	Apol10b	Cebpd	4930420K17Rik	Lrp8	Etnk1	Fcgr1	Fnbp1l	Xylt1	Il12a	5730528L13Rik
	Vnn3	Sh3glb1	Rasa4	Mlkl	Gm12543	AL592187.1	Etv5	Gm10108	Prpf38a	Bcat1	RP23-404J7.2	Synpo2	Itpripl2	Gm20689	Ctnnal1
	Vnn1	Mcoln2	Rabl5	Osgin1	Slc31a2	Tspo	Rtp4	Phtf2	Pdzk1ip1	2310014L17Rik	Nudt17	Alpk1	Il4ra	Kpna4	Gm20459
	Ncoa7	Ifi44	Znhit1	Irf8	Slc31a1	Lrrk2	Il1rap	Ptpn12	Mob3c	Zfp324	Polr3c	Tifa	Apobr	Ppm1l	Akap2
	Zufsp	Gm11787	Plod3	Tubb3	Prpf4	Vdr	Apod	Pion	St3gal3	Sepw1	Bcl9	5730508B09Rik	Mvp	Pdcd10	Txn1
	Fam26f	Tgs1	Serpine1	Casp1	4933430I17Rik	Acvrl1	Kalrn	Fgl2	Ccdc23	Ptgir	Phgdh	Sec24b	Adam12	Gm9762	Lpar1
	Ascc3	Lyn	Trim56	Casp4	Tnfsf15	Gpr84	Ptplb	Insig1	Hivep3	Relb	M6pr-ps	Tet2	Bnip3	Rapgef2	Gm12543
	Gp49a	4930430E12Rik	Slc12a9	Casp12	Tnfsf8	Ciita	Parp14	Il6	Mycl1	Bcl3	Fam46c	Bdh2	Adam8	Gm9790	Slc31a2
	Lilrb4	Sdcbp	Gm15753	Mmp8	Tnc	Socs1	Dtx3l	Cd38	Pou3f1	Pou2f2	Mab21l3	Nfkb1	Ifitm1	RP24-281K23.1	Slc31a1
	Ppa1	Nsmaf	Mafk	Birc3	Lurap1l	Klhl6	Parp9	Pcdh7	Fhl3	Nfkbib	Rsbn1	Slc39a8	Ifitm3	Etv3	Prpf4
	Adora2a	Chd7	Card11	Fut4	Nfib	Parp14	Cd86	Tbc1d1	Inpp5b	Nfkbid	Slc16a1	Gbp5	Irf7	Slc25a44	4933430I17Rik
	Icosl	Plekhf2	Actb	A230050P20Rik	Mllt3	Dtx3l	Gm15725	Klf3	Zc3h12a	Cebpg	Gm6485	Gbp7	Slc25a22	Sema4a	Col27a1
	Gadd45b	Tmem67	Fscn1	Icam1	Ifnb1	Parp9	Nfkbiz	Tlr1	Gja4	1600014C10Rik	Rhoc	Gbp3	Tnfrsf26	Gm10704	Akna
	Ntn4	Osgin2	Usp12	mmu-mir-1900	Pgm2	Cd86	mmu-mir-155	Tlr6	Phc2	Zfp719	Mov10	Gbp1	Gm16589	Pmvk	Tnfsf15
	Plxnc1	Ripk2	Flt1	Vwa5a	Gm12699	Btla	Urb1	Shisa3	Adc	2410002F23Rik	Adora3	Gbp2	Rab20	Adar	Tnfsf8
	Tspan31	Cpne3	Rfc3	Ubash3b	Ak4	Pros1	Runx1	Nfxl1	Rnf19b	Plekha4	I830077J02Rik	Gtf2b	Gm7676	Atp8b2	Tnc
	Ddit3	3110043O21Rik	Samd9l	Trim29	Pde4b	mmu-mir-155	Mx1	Chic2	Marcksl1	Grwd1	Cept1	Pkn2	Gm15056	Slc39a1	Zdhhc21
	Tmem194	Ddx58	Gng11	Amica1	Prpf38a	Jam2	Mx2	Kdr	Hdac1	Saa3	Dram2	Lmo4	Sfrp1	Crtc2	Ttc39b
	Stat2	Dnaja1	Fam3c	Nnmt	Mob3c	Tagap1	Fgfr1op	Rest	Fabp3	Saa1	Cd53	Sh3glb1	Plekha2	Npr1	Mllt3
	Esyt1	B230312A22Rik	Zfp800	Pstpip1	Slc2a1	Tagap	Sod2	Igfbp7	Oprd1	Atp10a	Kcna3	Mcoln2	Gpr124	S100a8	Ifnb1
	Myo1g	Cd72	Lrrc4	Lysmd2	Ccdc23	Sod2	Has1	Mob1b	Xkr8	Mphosph10	AI504432	Lphn2	Ppp1r3b	S100a9	Pgm2
	Ikzf1	Creb3	Tmem209	Fam46a	Ldha-ps2	Gpr31b	Mmp25	Cxcl5	Themis2	Arrdc4	Fam40a	Ifi44	Mtmr7	Gm4202	Gm12699
	Aftph	Glipr2	Tmem140	Tlr9	Ppt1	Fpr2	Hmga1	Cxcl3	Pigv	Slco3a1	Csf1	Nexn	Slc7a2	Tchh	Ak4
	Pnpt1	Zbtb5	3110062M04Rik	Parp3	Mycl1	Fpr3	Angptl4	Cxcl1	Syf2	RP23-285C18.2	Psma5	Gm11787	Cyp4v3	Rfx5	Pde4b
	Lcp2	Aldh1b1	Zc3hav1	Uba7	Pou3f1	Clcn7	Tapbp	Cxcl2	Clic4	Klhl25	Gpsm2	Lyn	Tlr3	Pip5k1a	Ppap2b
	Dock2	1300002K09Rik	Parp12	Bsn	Inpp5b	Fgd2	H2-K1	Ereg	Gm12989	Isg20	Stxbp3a	4930430E12Rik	Acsl1	Adamtsl4	Lrp8
	Gm12138	Tdrd7	Rab19	Shisa5	Gja4	Tapbp	Psmb9	U90926	Asap3	Whamm	Fam102b	Plekhf2	Irf2	Mtmr11	Prpf38a
	Pttg1	Trim14	Fam131b	Trex1	Tlr12	H2-Oa	Psmb8	Sdad1	Ece1	Stard5	Vcam1	Gem	Vegfc	Fcgr1	Pdzk1ip1
	Il12b	Coro2a	Zyx	Als2cl	Phc2	H2-DMa	Gm20496	Cxcl9	Ubr4	Tsku	Gm4596	Tmem67	Ddx60	Nudt17	Mob3c
	Irgm1	Nr4a3	Fam115c	Ccrl2	Ak2	H2-DMb2	Tap2	Cxcl10	Iffo2	Dgat2	Sass6	Osgin2	Tma16	Polr3c	St3gal3
	Gm5431	Vma21-ps	Cycs	Itga9	Rnf19b	H2-DMb1	Cfb	Cxcl11	Pdpn	Il18bp	Cnn3	Ripk2	Il12rb1	Rnf115	Ccdc23
	Gm12185	Zfp462	Snx10	Myd88	Marcksl1	Psmb9	H2-Q4	Nup54	Tnfrsf1b	Trim21	Fnbp1l	Cpne3	Bst2	Bcl9	Hivep3
	Psme2b-ps	Gm20459	Creb5	Cx3cr1	Hdac1	Tap1	H2-Q6	Sept11	Tnfrsf8	Trim34a	Synpo2	3110043O21Rik	B3gnt3	Notch2	Ppt1
	9930111J21Rik1	Akap2	Nod1	Ccr1	Fabp3	Psmb8	H2-Q7	Rasgef1b	Gm13244	Trim5	Alpk1	Ddx58	Il15	Phgdh	Mycbp
	Olfr56	Txn1	Ggct	Katna1	Sdc3	Gm20496	Ier3	Gbp4	Gm13169	Trim12a	Tifa	Dnaja1	Zswim4	M6pr-ps	Pou3f1
	Tgtp1	Lpar1	Nt5c3	Stxbp5	Oprd1	Tap2	H2-Bl	Gbp10	Gm13233	Trim34b	5730508B09Rik	Cd72	Gpt2	Fam46c	Fhl3
	9930111J21Rik2	Ugcg	Ppm1k	Stx11	Xkr8	C4b	Gm8815	Gbp6	Gm13142	Trim12c	Sec24b	Gm12481	N4bp1	Igsf3	Inpp5b
	Tgtp2	Rod1	Herc6	Fam26e	Smpdl3b	Cfb	Gm9574	Gbp11	Mthfr	Trim30b	Ints12	Glipr2	Nod2	Mab21l3	Zc3h12a
	Ifi47	Gm12543	Il12rb2	Fam26f	Themis2	Abhd16a	Gm17782	Lrrc8c	Clstn1	Trim30c	Tet2	Zbtb5	Mt3	Csde1	Stk40
	Flt4	Slc31a2	Il23r	Prdm1	Cd52	Aif1	Ubd	Gfi1	Pik3cd	Trim30a	Ube2d3	Aldh1b1	Mt2	Rsbn1	Eif2c3
	Irf1	Slc31a1	Mxd1	Pkib	Runx3	Tnf	H2-M2	Mfsd7a	Spsb1	Trim30d	Nfkb1	Tdrd7	Mt1	Gm6485	Gja4
	Gm12250	Prpf4	Anxa4	Ppa1	Clic4	Lta	Nfkbie	Pcgf3	Tnfrsf14	9130208D14Rik	Gbp5	Trim14	AC128663.2	Rhoc	Adc
	Igtp	4933430I17Rik	Antxr1	Hk1	Gm12989	H2-T24	Bysl	Adrbk2	Mxra8	Gm4070	Gbp7	Klf4	Nlrc5	Mov10	Rnf19b
	Irgm2	Col27a1	Aldh1l1	Bcr	Asap3	H2-T23	Stap2	Cmklr1	Gltpd1	GM8989	Gbp3	Ctnnal1	Cx3cl1	I830077J02Rik	Marcksl1
	Nlrp3	Tnfsf15	Frmd4b	Adora2a	Hspg2	C920025E04Rik	Cd70	Oasl2	Agrn	AC165356.1	Gbp1	Gm20459	AA960436	Cept1	Hdac1
	Top3a	Tnfsf8	Itpr1	Trpm2	Ece1	Ubd	C3	Oasl1	Isg15	Gvin1	Gbp2	Akap2	Cdh11	Kcna3	Fabp3
	Gm12611	Tnc	Irak2	Pfkl	Nbl1	Enpp5	Lpin2	Oas2	AW011738	GM8989	Pkn2	Txn1	Psmb10	AI504432	Sdc3
	Grap	Gm12551	Bid	Icosl	Ubr4	Enpp4	Eif2ak2	Oas1b	2310042D19Rik	Gm8995	Lmo4	Lpar1	Hp	Csf1	Oprd1
	Sco1	Plin2	Usp18	Sbno2	Epha2	Clic5	Map3k8	Oas1g	Plekhn1	Gm1966	Sh3glb1	Gm12543	Mlkl	Psma5	Xkr8
	Ntn1	Mllt3	C3ar1	Dram1	Gm13244	C3	Fam59a	Oas1a	Cdk6	Itpripl2	Mcoln2	Slc31a2	Znrf1	Stxbp3a	Smpdl3b
	Nlgn2	Ifnb1	Clec4e	Tmcc3	Gm13169	Twsg1	Gm4951	Trafd1	Ankib1	Polr3e	Ifi44	Slc31a1	Kars	Fam102b	Themis2
	Xaf1	Pgm2	C1ra	Plxnc1	Gm13233	Qpct	Gm5970	Naa25	Fzd1	Il4ra	Gm11787	4933430I17Rik	Irf8	Vcam1	Pigv
	Ankfy1	Ak4	Ptpn6	Btg1	Gm13142	Rbbp8	Gm4841	Hvcn1	Abcb1a	Apobr	Tgs1	Col27a1	Tubb3	Gm4596	Syf2
	Scarf1	Gm12791	Gm20531	Nav3	Clcn6	Taf4b	F830016B08Rik	Rhof	4930420K17Rik	Nupr1	Lyn	Akna	Egln1	Gm9761	Clic4
	Nos2	Pde4b	Tapbpl	Rab3ip	Mthfr	Fhod3	Iigp1	Niacr1	Gm10108	Adam8	4930430E12Rik	Tnfsf15	Sipa1l2	Sass6	Gm12989
	Lgals9	Gm12715	Ccnd2	B4galnt1	Agtrap	Ecscr	BC023105	Denr	Sema3c	Ifitm1	Sdcbp	Tnfsf8	Casp1	Cnn3	Asap3
	Rnf135	Prpf38a	Parp11	Stat2	Pik3cd	Tmem173	Nfatc1	Hip1r	Pion	Ifitm3	Chd7	Lurap1l	Casp4	F3	Ece1
	Ccl2	Mob3c	Cd69	Ikzf4	Spsb1	Gm4951	Fosl1	Setd8	Fgl2	Irf7	Clvs1	Psip1	Casp12	Fnbp1l	Nbl1
	Ccl7	Plk3	Klrk1	Osm	Tnfrsf14	Gm5970	Batf2	Snrnp35	Smarcd3	Slc25a22	Plekhf2	Mllt3	Mmp13	Synpo2	Ubr4
	Ccl8	Slc2a1	Klra2	Igfbp3	Mxra8	Gm4841	Syt7	Tpst1	Nub1	Gm16589	Gem	Ifnb1	Mmp12	Ank2	Iffo2
	Slfn5	Ccdc23	Styk1	Upp1	Agrn	F830016B08Rik	AW112010	Rabgef1	Gm20432	AC163287.1	Tmem67	Pgm2	Mmp3	Alpk1	Fbxo42
	Slfn9	Akirin1	Ptpro	Pnpt1	Isg15	Iigp1	Ms4a4c	Sbds	Dnajb6	Gm7676	Osgin2	Gm12699	Mmp10	Tifa	Pdpn
	Slfn8	Pou3f1	Etnk1	Dock2	AW011738	BC023105	Ms4a4b	Ncf1	Il6	Gm6483	Ripk2	Cachd1	Birc2	5730508B09Rik	Tnfrsf8
	Slfn10-ps	Inpp5b	Bcat1	Il12b	2310042D19Rik	Synpo	Rcl1	Dtx2	Tyms	AC241392.2	Cpne3	Ak4	Birc3	Sec24b	Gm13244
	Slfn2	Zc3h12a	2810474O19Rik	Irgm1	Plekhn1	Ppargc1b	Jak2	Upk3b	Zfp513	6820431F20Rik	Pnrc1	Pde4b	Fut4	Sgms2	Gm13169
	Slfn1	Csf3r	Leng9	Gm5431	Ankib1	Pstpip2	Cd274	Orai2	Ppp1cb	2610005L07Rik	3110043O21Rik	Ppap2b	Col5a3	Ints12	Gm13233
	Slfn4	Stk40	Gm15931	Gm12185	Akap9	Batf2	Pdcd1lg2	Sh2b2	Yes1	AC240744.1	Ddx58	Lrp8	A230050P20Rik	Tet2	Gm13142
	Slfn3	Fam176b	Ssc5d	Psme2b-ps	Fzd1	Prdx5	Fas	Serpine1	Gm20671	Gm15056	Dnaja1	Prpf38a	Icam1	Ube2d3	Clcn6
	Gm11427	Tlr12	2310014L17Rik	9930111J21Rik1	Steap2	Pla2g16	Ch25h	Trim56	Rnf4	Ap3m2	Dnajb5	Pdzk1ip1	mmu-mir-1900	Nfkb1	Mthfr
	Mmp28	Phc2	Sepw1	Olfr56	Gm15459	AW112010	Ifit3	Pilra	Sh3bp2	Sfrp1	B230312A22Rik	Mob3c	Bmper	Gbp5	Agtrap
	Ccl5	Adc	Axl	Tgtp1	AC092404.1	Tmem2	I830012O16Rik	Pilrb1	Sh3tc1	Plekha2	Cd72	Lrrc41	Vwa5a	Gbp7	Fbxo6
	Ccl3	Rnf19b	Sertad3	9930111J21Rik2	Steap4	Cd274	2010002M12Rik	Pilrb2	Tmem128	Mtmr7	Tpm2	St3gal3	Clmp	Gbp3	Clstn1
	Wfdc17	Marcksl1	Sertad1	Tgtp2	4930420K17Rik	Pdcd1lg2	Ifit1	Fam20c	Gm7816	Slc7a2	Tln1	Kdm4a	Ubash3b	Gbp1	Pik3cd
	Trim25	Hdac1	Prx	Ifi47	Sema3d	Ch25h	Blnk	Micall2	Cd38	Tlr3	Creb3	Ccdc23	1600029D21Rik	Gbp2	Tnfrsf14
	Hap1	Khdrbs1	1600014C10Rik	Irf1	Gm10108	Ifit2	Rrp12	Mafk	Lap3	Irf2	Glipr2	Hivep3	Uaca	Gtf2b	Gltpd1
	Cnp	Gm12966	Siglecg	Gm12250	Sema3a	Ifit1	Nolc1	Fscn1	Ccdc149	Gm9892	Zbtb5	Mycl1	Map2k1	Pkn2	Agrn
	Dhx58	Fabp3	Plekha4	Igtp	Sema3e	Entpd1	Nfkb2	Usp42	Stim2	Vegfc	Aldh1b1	Pou3f1	Lysmd2	Lmo4	Isg15
	Ifi35	Sdc3	Ldha	Irgm2	Sema3c	Casp7	Cybb	AC093356.1	Gm15975	Ddx60	1300002K09Rik	Fhl3	Phip	Sh3glb1	AW011738
	Tmem106a	Xkr8	Atp10a	Tnfrsf13b	Phtf2	Tspan7	Gm14519	Usp12	Tbc1d1	Tma16	Tdrd7	Inpp5b	Hmgn3	Cyr61	2310042D19Rik
	Cd300ld	Smpdl3b	Tjp1	Grap	Pion	Gyk	Timp1	Flt1	Tlr1	Il12rb1	Trim14	Zc3h12a	Fam46a	Bcl10	Plekhn1
	Lgals3bp	Themis2	Slco3a1	Trpv2	Fgl2	Il2rg	Il13ra1	Slc7a1	Tlr6	Bst2	Coro2a	Eif2c3	Plscr1	Ifi44	Ankib1
	Rnf213	Stx12	Isg20	Ntn1	Nub1		Apln	Samd9l	Fam114a1	Hsh2d	Nr4a3	Gja4	Acpp	Gm11787	Krit1
	Sectm1a	Fgr	Whamm	Pik3r5	Mll3		Gm20489	Peg10	Rhoh	Gm7984	5730528L13Rik	Adc	Rrp9	Tmem68	Fzd1
	Gm6736	Zdhhc18	Ctsc	Acap1	Gm20671		Il2rg	Gpr85	Apbb2	Il15	Vma21-ps	Rnf19b	Cish	Tgs1	Cdk14
	Rsad2	Runx3	Capn5	Asgr2	Htt		Slc16a2	Tfec	Shisa3	Tbc1d9	Zfp462	Marcksl1	Uba7	Lyn	Abcb1a
	Cmpk2	Clic4	Dgat2	Clec10a	Afap1		Acsl4	Tes	Nfxl1	Elmod2	Gm20459	Hdac1	Gmppb	4930430E12Rik	4930420K17Rik
	Nampt	Gm12989	Il18bp	Cxcl16	Evc		Ptchd1	Cav1	Sgcb	Gpt2	Akap2	Tinagl1	Trex1	Nsmaf	Gm10108
	Tmem229b	Tceb3	Trim21	Nlrp1a	Tmem128		Sh3kbp1	Met	Pdgfra	N4bp1	Txn1	Fabp3	Atrip	Chd7	Sema3a
	Ifi27l2a	Asap3	Trim34a	Nlrp1b	Gm7816		Gm15242	St7	Kdr	Nod2	Lpar1	Sdc3	Camp	Clvs1	Sema3c
	Ifi27l2b	Ece1	Trim12a	Xaf1	Bst1			AC136215.1	Hopx	Mt2	Ugcg	Oprd1	Ccrl2	Gm11814	Rsbn1l
	Serpina3e-ps	Ccnd3-ps	Trim34b	Slc6a4	Cd38			Zfp800	Igfbp7	AC128663.2	Rod1	Ptafr	Azi2	Plekhf2	Pion
	Serpina3f	Ubr4	Trim12c	Lgals9	Lap3			Lrrc4	Rufy3	Nlrc5	Gm12543	Xkr8	Itga9	Ints8	Fgl2
	Serpina3h	Iffo2	Trim30b	Rnf135	Slit2			Tspan33	Dck	Cx3cl1	Slc31a2	Themis2	Myd88	Gem	Pmpcb
	Serpina3g	Epha2	Trim30c	Ccl2	Sod3			Fam40b	Slc4a4	AA960436	Slc31a1	Pigv	Higd1a	Tmem67	Smarcd3
	Serpina3i	Efhd2	Trim30a	Ccl7	Stim2			Mtpn	Cox18	Psmb10	Prpf4	Clic4	Ccr1	Osgin2	Dnajb6
	Wars	Pdpn	Trim30d	Ccl12	Gm15975			Zc3hav1	Ankrd17	Cdh1	4933430I17Rik	Gm12989	Mthfd1l	Ripk2	Il6
	Pld4	Tnfrsf1b	Ilk	Ccl8	Tbc1d1			Parp12	Cxcl5	Nip7	Col27a1	Asap3	Katna1	Cpne3	Tyms
	Gpr132	Tnfrsf8	9130208D14Rik	Slfn5	Rhoh			Clec5a	Cxcl3	Hp	Akna	Hspg2	Samd5	Pnrc1	Zfp513
	Asb13	Gm13244	Gm4070	Slfn9	Shisa3			Tmem176b	Cxcl1	Aars	6330416G13Rik	Ece1	Rab32	Rngtt	Ppp1cb
	Lgals8	Gm13169	GM8989	Slfn8	Atp8a1			Tmem176a	Cxcl2	Mlkl	Tnfsf15	Ubr4	Stx11	Mob3b	Yes1
	Aoah	Gm13233	AC165356.1	Slfn10-ps	Nfxl1			Tra2a	Ereg	Slc7a5	Tnfsf8	Iffo2	Aig1	3110043O21Rik	Gm20671
	Lrrc16a	Gm13142	Gvin1	Slfn2	Fryl			Cycs	G3bp2	Casp1	Tnc	Pdpn	Hivep2	Ddx58	Rnf4
	Serpinb1a	Plod1	GM8989	Slfn4	Sgcb			Snx10	U90926	Casp4	Ifnb1	Tnfrsf1b	Tnfaip3	Dnaja1	Sh3bp2
	Serpinb1c	Clcn6	Gm8995	Slfn3	Kdr			Nod1	Cxcl9	Casp12	Pgm2	Tnfrsf8	Vnn3	Dnajb5	Htt
	Serpinb6b	Mthfr	Gm1966	Gm11427	Hopx			Ggct	Cxcl10	Mmp13	Gm12699	Gm13244	Rspo3	Glipr2	Tmem128
	Serpinb9	Agtrap	Plekha7	Gm11435	Rufy3			Nt5c3	Cxcl11	Mmp3	Jak1	Gm13169	Zufsp	Zbtb5	Gm7816
	Serpinb9b	Pik3cd	Gprc5b	Wfdc17	Dck			Ppm1k	Shroom3	Mmp10	Ak4	Gm13233	Fam26e	Aldh1b1	Bst1
	Serpinb1b	Spsb1	Il21r	Bzrap1	Slc4a4			Herc6	Sept11	Birc2	Gm12791	Gm13142	Fam26f	Tdrd7	Cd38
	Ly86	Tnfrsf9	Il27	Trim25	Ankrd17			Lancl2	Ccng2	Birc3	Pde4b	Clcn6	Dse	Trim14	Lap3
	Cd83	Tnfrsf14	Nupr1	Gngt2	G3bp2			Tnip3	Kat2b-ps	Endod1	Gm12715	Mthfr	Lama4	Coro2a	Ccdc149
	Fgd3	Mxra8	Tmem219	Tbkbp1	Naaa			Gadd45a	Rasgef1b	Col5a3	Prpf38a	Clstn1	Fyn	Nr4a3	Gm15975
	Fbxw17	Isg15	Mcmbp	Stac2	Sdad1			Mthfd2	Plac8	A230050P20Rik	Mob3c	Spsb1	Traf3ip2	5730528L13Rik	Arap2
	Gadd45g	AW011738	Chst15	Ccr7	Cxcl9			Mxd1	Cds1	Ppan	Plk3	Tnfrsf14	Prdm1	Zfp462	Tbc1d1
	Hrh2	2310042D19Rik	Bnip3	Krt19	Cxcl10			Antxr1	Aff1	Icam1	Slc2a1	Mxra8	Ppa1	Klf4	Tlr1
	Hk3	Plekhn1	Gm15542	Hap1	Cxcl11			Ppp4r2	Hsd17b11	mmu-mir-1900	Ccdc23	Gltpd1	Hk1	Ctnnal1	Tlr6
	Idnk	Ankib1	Athl1	Dhx58	Shroom3			Mtmr14	Nudt9	Ets1	Mycl1	Agrn	Ddx21	Gm20459	Fam114a1
	RP23-210I20.4	Gm15459	Ifitm1	Stat3	Kat2b-ps			Irak2	Gbp8	Foxred1	Akirin1	Isg15	Slc16a9	Akap2	Rhoh
	Erap1	AC092404.1	Ifitm3	Ifi35	Anxa3			Rassf4	Gbp9	Tbrg1	Pou3f1	AW011738	Bcr	Txn1	Apbb2
	Vcan	Steap4	Irf7	Tmem106a	Rasgef1b			Gm16199	Gbp4	Ubash3b	Inpp5b	2310042D19Rik	Col18a1	Lpar1	Shisa3
	Tmem171	Abcb1a	Slc25a22	Fmnl1	Plac8			Usp18	Gbp10	Dscaml1	Zc3h12a	Plekhn1	Adarb1	Ugcg	Gm5867
	Naip2	4930420K17Rik	Ccnd1	Map3k14	Coq2			Clec4a1	Gbp6	1600029D21Rik	Csf3r	Cdk6	Pfkl	Rod1	Nfxl1
	Naip5	Gm10108	Gm16589	Plekhm1	Hpse			Clec4d	Gbp11	Atm	Stk40	Fam133b	Icosl	Gm12543	Sgcb
	Naip6	Pion	AC163287.1	Gna13	Cds1			Clec4e	Lrrc8c	AI118078	Fam176b	Ankib1	Pwp2	Slc31a2	Pdgfra
	Naip1	Fgl2	Col4a2	Cd300a	Ptpn13			C1ra	Gfi1	Pstpip1	Gja4	Krit1	Sbno2	Slc31a1	Kdr
	Gm9025	Napepld	Tmco3	Cd300lf	Aff1			Ccnd2	Mfsd7a	Pml	Tlr12	Fzd1	Gadd45b	Prpf4	Hopx
	Parp8	Nub1	Gm7676	Unc13d	Gbp8			Klrb1b	Golga3	Uaca	Phc2	Cdk14	Nfyb	4933430I17Rik	Rufy3
	Dnase1l3	Gm20432	Angpt2	Socs3	Gbp9			BC035044	Ep400	Map2k1	Adc	Steap2	Chst11	Col27a1	Mob1b
	Pxk	Il6	Gm16425	Pgs1	Gbp4			Clec2d	Kctd10	Car12	Rnf19b	Steap4	Slc41a2	Akna	Dck
	Nudt13	4930471M23Rik	Gm15359	Lgals3bp	Gbp10			Cd69	Oasl2	Ppp1r2-ps4	Marcksl1	Abcb1a	Cry1	Tnfsf15	Slc4a4
	Wdfy4	Zfp513	Gm15056	Rnf213	Gbp6			Olr1	Oasl1	Rab8b	Hdac1	4930420K17Rik	Gm8394	Tnfsf8	Ankrd17
	Pnp	Sh3bp2	Plat	Slc16a3	Gbp11			Klrk1	Oas2	Lysmd2	Khdrbs1	Gm10108	Dram1	Tnc	Cxcl5
	Pnp2	Afap1	Ap3m2	Sectm1a	Lrrc8c			Klra2	Oas3	Mb21d1	Gm12966	Sema3a	Tmcc3	Zdhhc21	Cxcl3
	Slc7a8	Stx18	Sfrp1	Gm10485	Tgfbr3			Styk1	Oas1c	Phip	Fabp3	Sema3e	Eea1	Ttc39b	Cxcl1
	Psme1	Nsg1	Htra4	Fam49a	Dr1			Etv6	Oas1b	Hmgn3	Sdc3	Sema3c	Btg1	Mllt3	Cxcl2
	Psme2	Wdr1	Whsc1l1	Rsad2	Mfsd7a			Bcl2l14	Oas1g	Fam46a	Xkr8	Pion	Nav3	Ifnb1	Ereg
	Rnf31	Gm7816	Mtmr7	Cmpk2	Golga3			Dusp16	Oas1a	Plscr1	Smpdl3b	Fgl2	Rab3ip	Pgm2	Parm1
	Irf9	Bst1	Slc7a2	Pik3cg	Ankle2			Aebp2	Trafd1	Plscr2	Themis2	Smarcd3	Hmga2	Gm12699	G3bp2
	Gm6904	Cd38	Mtus1	Nampt	Fbrsl1			Etnk1	Naa25	Armc8	Stx12	Nub1	B4galnt1	Ak4	U90926
	Phf11	Lap3	Tlr3	CT572998.1	Noc4l			Med21	Rnf34	Rrp9	Fgr	Gm20432	Stat2	Pde4b	Cxcl9
	Gm4902	Gm15975	Acsl1	Pygl	Ep400			Stk38l	Rhof	Rassf1	Zdhhc18	Dnajb6	Ikzf4	Mier1	Cxcl10
	D14Ertd668e	Tbc1d1	Casp3	Tmem229b	Adrbk2			Ppfibp1	Niacr1	AL672219.1	Cd52	Il6	Lif	Gm12715	Cxcl11
	Gm6907	Tlr1	Stox2	Gpr65	Cmklr1			2810474O19Rik	Denr	Uba7	Runx3	Zfp513	Igfbp3	Ppap2b	Shroom3
	Setdb2	Tlr6	Sap30	Kcnk13	Oasl2			Myadm	Snrnp35	Gmppb	Clic4	Ppp1cb	Upp1	Prpf38a	Sept11
	Ccdc25	Rhoh	Ddx60	Itpk1	Oasl1			Cacng8	Rilpl1	Shisa5	Gm12989	Yes1	Pgam1-ps1	Mob3c	Ccng2
	Epsti1	Shisa3	Tmem192	Serpina3e-ps	Hspb8			Tarm1	Ubc	Trex1	Tceb3	Gm20671	Pnpt1	Prdx1	Kat2b-ps
	Kctd12	Atp8a1	Tma16	Serpina3f	Oas2			Leng9	Tpst1	Atrip	Id3	Rnf4	Sh3pxd2b	St3gal3	Rasgef1b
	AC102815.1	Nfxl1	Nat2	Serpina3h	Oas3			2310014L17Rik	Rabgef1	Ltf	Asap3	Sh3bp2	Ubtd2	Kdm4a	Plac8
	Irg1	Ociad1	Atp13a1	Serpina3g	Oas1b			Grlf1	Sbds	Ccrl2	Ece1	Sh3tc1	Irgm1	Slc2a1	Cds1
	Pdzd2	Sgcb	Il12rb1	Serpina3i	Oas1g			Ptgir	Dtx2	Azi2	Ccnd3-ps	Tmem128	Gm5431	Ccdc23	Ptpn13
	Ly6e	Kdr	Bst2	Serpina3n	Oas1a			Opa3	Rasa4	Myd88	Ubr4	Gm7816	Gm12185	Ldha-ps2	Aff1
	Ly6i	Hopx	Hsh2d	Wars	Gm15800			Vasp	Plod3	Katna1	Epha2	Cd38	Psme2b-ps	Hivep3	Hsd17b11
	Ly6a	Rufy3	Il15	Exoc3l4	Trafd1			Relb	Serpine1	Rab32	Spen	Lap3	9930111J21Rik1	Rlf	Nudt9
	Ly6c1	Dck	Hook2	AC122190.1	Naa25			Pvrl2	Trim56	Stx11	Efhd2	Slit2	Olfr56	Ppt1	Gbp8
	Ly6c2	Cox18	N4bp1	Tnfaip2	Rnf34			Bcl3	Gm15753	Plagl1	Pdpn	Ccdc149	Tgtp1	Mycl1	Gbp9
	Gsdmd	Ankrd17	Nod2	Gm20658	Niacr1			Pvr	Pilra	Ltv1	Tnfrsf1b	Stim2	9930111J21Rik2	Mycbp	Gbp4
	Parp10	G3bp2	Rpgrip1l	Rapgef5	Denr			Plaur	Pilrb1	Hivep2	Tnfrsf8	Gm15975	Tgtp2	Pou3f1	Gbp10
	Apol6	Naaa	AC128663.2	Asb13	Atp6v0a2			Pou2f2	Pilrb2	Tnfaip3	Gm13244	Pcdh7	Ifi47	Inpp5b	Gbp6
	Apol7a	Cxcl9	Nlrc5	Pfkp	Stx2			Plekhg2	Micall2	Vnn3	Gm13169	Tbc1d1	Gfpt2	Yrdc	Gbp11
	Apol9b	Cxcl10	Zfp319	Lrrc16a	Tpst1			Zfp36	Mafk	Vnn1	Gm13233	Klf3	Irf1	Zc3h12a	Lrrc8c
	Apol7c	Cxcl11	AA960436	Irf4	Sbds			Paf1	Actb	Rspo3	Gm13142	Tlr1	P4ha2	Csf3r	Gfi1
	Apol10b	Kat2b-ps	Psmb10	Ripk1	Clip2			Samd4b	Fscn1	Ncoa7	Plod1	Tlr6	Gpx3	Stk40	Dr1
	Apol9a	Anxa3	Zfp821	Psmg4	Rasa4			Nfkbib	Usp42	Zufsp	2510039O18Rik	Fam114a1	Tnip1	Fam176b	Mfsd7a
	Ncf4	Bmp2k	Mlkl	Phactr1	Plod3			Spint2	Usp12	Fam26f	Clcn6	Rhoh	Gm12250	Eif2c3	Golga3
	Csf2rb2	Lin54	Irf8	Cd83	Trim56			Nfkbid	Flt1	Traf3ip2	Mthfr	Shisa3	Igtp	Gja4	Noc4l
	Rac2	Plac8	Zfpm1	Susd3	Slc12a9			Scn1b	Rfc3	Ascc3	Agtrap	Nfxl1	Irgm2	Tlr12	Ep400
	Tmem184b	Hpse	Fanca	Gadd45g	Gm15753			Gramd1a	Samd9l	Ppa1	Fbxo6	Sgcb	Grap	Phc2	Kctd10
	Apobec3	Cds1	Rhou	Hrh2	Mafk			Siglecg	Peg10	Ddx21	Pik3cd	Pdgfra	Adora2b	Adc	Oasl2
	Nfam1	Aff1	Acta1	Dok3	Actb			Zfp719	Gpr85	AC153382.1	Spsb1	Kdr	Gas7	Ak2	Oasl1
	Gpr84	Spp1	Casp1	Tifab	Fscn1			Siglece	Mdfic	Slc16a9	Tnfrsf9	Hopx	Ntn1	Rnf19b	Oas2
	Nckap1l	Gbp8	Casp4	Tgfbi	Usp42			Ctu1	Cav1	Adora2a	Acot7	Igfbp7	Pik3r5	Marcksl1	Oas3
	Pde1b	Gbp9	Casp12	Idnk	Usp12			Il4i1	Met	Col18a1	Tnfrsf14	Rufy3	Cxcl16	Hdac1	Oas1b
	Mefv	Gbp4	Mmp13	Spata31d1b	Flt1			Ppfia3	AC136215.1	Icosl	Mxra8	Mob1b	Zmynd15	Khdrbs1	Oas1g
	Carhsp1	Gbp10	Endod1	RP23-210I20.4	Pomp			Ppp1r15a	Zfp800	Pwp2	Isg15	Dck	Xaf1	Gm12966	Oas1a
	Ciita	Gbp6	Col5a3	Erap1	Samd9l			Plekha4	Lrrc4	Sbno2	AW011738	Slc4a4	Rap1gap2	Fabp3	Ptpn11
	Socs1	Gbp11	A230050P20Rik	Enc1	Gng11			Saa3	Tspan33	Gadd45b	2310042D19Rik	Cox18	Tsr1	Sdc3	Gm15800
	Ece2	Lrrc8c	S1pr2	Naip2	Col1a2			Saa1	Tmem209	Dram1	Plekhn1	Ankrd17	Slc43a2	Srsf4	Trafd1
	Rtp4	Gfi1	mmu-mir-1900	Naip5	Asns			Atp10a	Gm13835	Nav3	Cdk6	Cxcl5	Slc6a4	Oprd1	Naa25
	Ppp1r2	Tmed5	Tyk2	Naip6	Met			Slco3a1	Tmem140	Hmga2	Fam133b	Cxcl3	Nos2	Xkr8	Rnf34
	Apod	Mfsd7a	Keap1	Naip1	Capza2			Klhl25	3110062M04Rik	Ppm1h	Ankib1	Cxcl1	Lgals9	Smpdl3b	Rhof
	Parp14	Golga3	Slc44a2	Parp8	St7			Aen	Mtpn	Tspan31	Fzd1	Cxcl2	Ksr1	Themis2	Niacr1
	Dtx3l	Ankle2	Tmed1	Dnase1l3	AC136215.1			Isg20	Zc3hav1	Ddit3	Gm15459	Ereg	Rnf135	Pigv	Denr
	Parp9	Fbrsl1	AB124611	Cacna1d	Zfp800			Pex11a	Parp12	Shmt2	AC092404.1	G3bp2	Ccl2	Arid1a	Snrnp35
	Cd86	Tpst2	Dpy19l1	1810011H11Rik	Arf5			Whamm	Fam131b	Stat2	Steap4	U90926	Ccl7	Cd52	Rilpl1
	Hcls1	Srrd	Vwa5a	Ear2	Snd1			Stard5	Fam115c	Esyt1	Abcb1a	Cxcl9	Ccl12	Syf2	Ubc
	Gm15725	Cmklr1	Arhgef12	Gm16439	Lrrc4			Mesdc1	Tra2a	Lif	4930420K17Rik	Cxcl10	Ccl8	Runx3	Stx2
	Pla1a	Selplg	Hinfp	Ptger2	Irf5			9930013L23Rik	Cycs	Tbrg4	Gm10108	Cxcl11	Rffl	Clic4	Tpst1
	Cd47	Oasl2	Amica1	Pnp	Tspan33			Fam108c	Snx10	Igfbp3	Pion	Shroom3	Nle1	Gm12989	Rabgef1
	Usp25	Oasl1	Il10ra	Pnp2	Fam40b			Arnt2	Creb5	Upp1	Fgl2	Sept11	Slfn5	Tceb3	Sbds
	Mx1	Med13l	Rnf214	Rnase6	Gm13835			Ctsc	Nod1	Aftph	Napepld	Ccng2	Slfn9	Id3	Clip2
	Mx2	Slc24a6	Pcsk7	Psme1	Tmem140			Lrrc32	Ggct	Peli1	Nub1	Kat2b-ps	Slfn8	Asap3	Dtx2
	Fpr2	Oas2	Sik3	Psme2	3110062M04Rik			Dgat2	Nt5c3	Gm20645	Gm20432	Rasgef1b	Slfn10-ps	Ece1	Rasa4
	Ftsjd2	Oas3	Il18	Rnf31	Zc3hav1			Arhgef17	Ppm1k	Rel	Il6	Plac8	Slfn2	Mul1	Plod3
	Rnf8	Oas1c	Tnfaip8l3	Irf9	Hipk2			P2ry2	Herc6	Pnpt1	Zfp513	Cds1	Slfn4	Nbl1	Serpine1
	Ccdc167	Oas1b	Psma4	Cenpj	Parp12			Fchsd2	Gng12	Gm12138	Fosl2	Ptpn13	Slfn3	Ubr4	Trim56
	Abcg1	Oas1g	Pml	Gm6904	Braf			Nup98	Il23r	Pttg1	Gm20671	Aff1	Gm11427	Szrd1	Gm15753
	Myo1f	Oas1a	Stoml1	Phf11	Clec5a			Pgap2	St3gal5	Irgm1	Tnip2	Nudt9	Gm11435	Fbxo42	Pilra
	BC051226	Trafd1	Uaca	Gm4902	Fam131b			Trim21	Hk2	Gm5431	Sh3bp2	Spp1	Ccl5	Epha2	Pilrb1
	Daxx	Naa25	Map2k1	D14Ertd668e	Zyx			Trim30b	D6Mm5e	Gm12185	Afap1	Gbp8	Ccl9	Pdpn	Pilrb2
	Tapbp	P2rx4	Car12	Gm6907	Arhgef5			Trim30c	Dok1	Psme2b-ps	Stx18	Gbp9	Wfdc17	Tnfrsf8	Micall2
	H2-K2	Rnf34	Tmod3	Setdb2	Igf2bp3			Trim30a	Loxl3	9930111J21Rik1	Tmem128	Gbp4	Trim25	Gm13244	Mafk
	H2-K1	Setd1b	Mb21d1	Spata13	Tra2a			Trim30d	Htra2	Olfr56	Wdr1	Gbp10	Nfe2l1	Gm13169	Actb
	H2-DMb2	Niacr1	Cd109	Arl11	Cycs			9130208D14Rik	Mthfd2	Tgtp1	Gm7816	Gbp6	Tbkbp1	Gm13237	Fscn1
	Psmb9	Denr	Hmgn3	Fam124a	Snx10			Gm4070	Mxd1	9930111J21Rik2	Fbxl5	Gbp11	Stac2	Gm13233	Usp42
	Tap1	Vps37b	Fam46a	Ccdc25	Hoxa7			GM8989	Antxr1	Tgtp2	Bst1	Lrrc8c	Csf3	Gm13142	Ccz1
	Psmb8	Rilpl2	Plscr2	Stc1	Creb5			AC165356.1	Adamts9	Ifi47	Cd38	Gfi1	Hap1	Clcn6	AC093356.1
	Gm20496	Snrnp35	Plod2	Dok2	Nod1			Gvin1	Ppp4r2	Flt4	Lap3	Mtf2	Dhx58	Mthfr	Usp12
	Tap2	Rilpl1	Xrn1	Epsti1	Ggct			GM8989	Itpr1	Gfpt2	Ccdc149	Mfsd7a	Stat3	Agtrap	Flt1
	H2-Ab1	Atp6v0a2	Atp1b3	Kctd12	Nt5c3			Gm8995	Mtmr14	Sqstm1	Pi4k2b	Pcgf3	Ifi35	Fbxo6	Rfc3
	H2-Aa	Ubc	Il20rb	AC102815.1	Ppm1k			Gm1966	Irak2	Irf1	Rbpj	Fgfrl1	Tmem106a	Pik3cd	Samd9l
	H2-Eb1	Tpst1	Amotl2	Mycbp2	Herc6			Ppfibp2	Rassf4	P4ha2	Gm15975	Golga3	Plekhm1	Spsb1	Gng11
	C4b	Sbds	Slco2a1	Gpr183	Vopp1			Ampd3	Wnk1	Tnip1	Tbc1d1	Ep400	Gna13	Errfi1	Gpr85
	Cfb	Clip2	Tlr9	Lifr	Gng12			Eif4g2	Gm16199	Gemin5	Klf3	Kctd10	Ttyh2	Tnfrsf9	Mdfic
	Gm20547	Bcl7b	Parp3	Pdzd2	Il12rb2			Rras2	Atp6v1e1	Gm12250	Tlr1	Oasl2	Rhbdf2	Acot7	Cav1
	C2	Dtx2	Cish	Fam105a	Il23r			Dcun1d3	Bid	Igtp	Tlr6	Oasl1	Jmjd6	Tnfrsf14	St7
	D17H6S56E-5	Upk3b	Uba7	Ankrd33b	St3gal5			Igsf6	Usp18	Irgm2	Rhoh	Hspb8	Socs3	Ccnl2	AC136215.1
	Tnf	Rasa4	Gmppb	Tmem71	Tmsb10			Il4ra	Slc6a12	Top3a	Shisa3	Oas2	Pgs1	Agrn	Zfp800
	Lta	Sh2b2	Shisa5	Ndrg1	Hk2			Il27	Clec4e	Gm12611	Atp8a1	Oas3	Usp36	Isg15	Arf5
	H2-D1	Rabl5	Trex1	Gm17035	Mthfd2			Nupr1	Ptpn6	Grap	Nfxl1	Oas1c	Lgals3bp	AW011738	Snd1
	H2-Q1	Znhit1	Atrip	Gm2895	Mxd1			Mvp	Gm20531	Sco1	Ociad1	Oas1b	Rnf213	2310042D19Rik	Lrrc4
	H2-Q2	Plod3	Camp	Ly6e	Gfpt1			Itgal	Tapbpl	Ntn1	Sgcb	Oas1g	Nptx1	Plekhn1	Tspan33
	H2-Q4	Trim56	Ccrl2	Ly6i	Rab43			Sec23ip	Tnfrsf1a	Pik3r5	Chic2	Oas1a	Ccdc137	Cdk6	Klhdc10
	H2-Q5	Slc12a9	Azi2	Ly6a	Aldh1l1			Htra1	Ccnd2	Nlgn2	Kdr	Trafd1	Rac3	Fam133b	Gm13835
	H2-Q6	Gm15753	Acaa1b	Ly6c1	Fbln2			Ifitm2	Parp11	Cxcl16	Hopx	Naa25	Hmga1-rs1	Ankib1	Tmem140
	H2-Q7	Pilra	Myd88	Ly6c2	Adamts9			Ifitm1	Tspan9	Zmynd15	Rest	Rnf34	Slc16a3	Krit1	3110062M04Rik
	H2-Q10	Pilrb1	Acaa1a	Gsdmd	Eif4e3			Ifitm3	BC035044	Xaf1	Igfbp7	Rhof	Sectm1a	Fzd1	Mtpn
	H2-T24	Pilrb2	Xcr1	Parp10	Pdzrn3			Irf7	Clec2d	Mybbp1a	Rufy3	Niacr1	BC017643	Gm15459	Zc3hav1
	H2-T23	Micall2	Ccr3	1110038F14Rik	Itpr1			Slc25a22	Cd69	Ankfy1	Dck	Denr	Fam49a	AC092404.1	Hipk2
	H2-T22	Mafk	Plekhg1	Apol6	Mtmr14			1810033B17Rik	Olr1	Tsr1	Slc4a4	Hip1r	Nol10	Steap4	Parp12
	Gm11127	Actb	Akap12	Apol7a	Irak2			Gm16589	Klrk1	Slc43a2	Cox18	Snrnp35	Adam17	4930420K17Rik	Braf
	H2-Bl	Fscn1	Lrp11	Apol9b	Cxcl12			AC163287.1	Klra2	Slc6a4	Ankrd17	Rilpl1	Rsad2	Dmtf1	Clec5a
	Gm8810	Usp42	Katna1	Apol7c	Cacna1c			Col4a1	Styk1	Nos2	Cxcl3	Ubc	Cmpk2	Gm10108	Fam131b
	Gm8815	Baiap2l1	Stx11	Apol10b	Bid			Col4a2	Dusp16	Lgals9	Cxcl1	Stx2	Nampt	Sema3c	Zyx
	C920025E04Rik	Usp12	Aig1	AL592187.1	Usp18			Rab20	Aebp2	Rnf135	Cxcl2	Tpst1	CT572998.1	Phtf2	Fam115c
	Gm7030	Flt1	Cited2	Apol9a	M6pr			F10	Etnk1	Ccl2	G3bp2	Rabgef1	F730043M19Rik	Rsbn1l	Arhgef5
	H2-T10	Samd9l	Pde7b	Csf2rb2	Clec4e			Gm7676	Itpr2	Ccl7	U90926	Sbds	Atxn7l1	Pion	Rbpsuh-rs3
	Gm9574	Gpr85	Eya4	Csf2rb	C1rl			Gm16425	Cacng8	Ccl12	Naaa	Hspb1	Arl4a	Fgl2	Zfp212
	Gm10499	Mdfic	Zufsp	Apobec3	C1ra			Plat	Tarm1	Ccl8	Cxcl9	Dtx2	Nfkbia	Pmpcb	Igf2bp3
	Gm17782	Met	Fam26f	Fam83f	C1s			Htra4	Leng9	Nle1	Cxcl10	Upk3b	Prkch	Nub1	Tra2a
	Gm8909	Capza2	Cd164	Nfam1	Gm5077			Rab11fip1	Ppp6r1	Slfn5	Cxcl11	Rasa4	Hif1a	Gm20432	Cycs
	Trim26	St7	Gm9855	Parvg	Ptpn6			Nrg1	Isoc2a	Slfn9	Ccng2	Orai2	Snapc1	Dnajb6	Snx10
	Ubd	AC136215.1	Aim1	Pim3	Gm20531			Ppp2cb	Ssc5d	Slfn8	Kat2b-ps	Rabl5	Gphn	Il6	Creb5
	H2-M3	Zfp800	Ascc3	Smagp	Tpi1			Gsr	2310014L17Rik	Slfn10-ps	Anxa3	Plod3	Tmem229b	Zfp513	Nod1
	3110082D06Rik	Arf5	D630037F22Rik	Slc4a8	Tapbpl			Rbpms	Zfp324	Slfn2	Bmp2k	Serpine1	Arg2	Gm20671	Ggct
	Clic5	Lrrc4	P4ha1	Itgb7	Tnfrsf1a			D8Ertd82e	Sepw1	Slfn1	Rasgef1b	Trim56	4933426M11Rik	Rnf4	Avl9
	Ccnd3	Irf5	Slc29a3	Pde1b	Ccnd2			Dlc1	Vasp	Slfn4	Lin54	Gm15753	Ltbp2	Htt	Nt5c3
	Treml2	Gm13835	Ppa1	MUCL1	Parp11			Msr1	Pvrl2	Slfn3	Plac8	Pilra	Tmed8	Afap1	Ppm1k
	B430306N03Rik	Tmem140	Gm5424	Fam18a	Tulp3			Mtmr7	Pvr	Gm11427	Hpse	Pilrb1	Itpk1	Tmem128	Herc6
	Ebi3	3110062M04Rik	Hk1	Ciita	Klrb1b			Slc7a2	Pou2f2	Gm11435	Cds1	Pilrb2	Serpina3e-ps	Wdr1	Tnip3
	C3	Zc3hav1	AC153382.1	Socs1	BC035044			AC115807.1	Axl	Ccl5	Aff1	Fam20c	Serpina3f	Gm7816	Gng12
	Vav1	Parp12	Tmem26	Litaf	Clec2d			Tlr3	Sertad3	Trim25	Spp1	Adap1	Serpina3h	Bst1	Il12rb2
	Emr1	Jhdm1d	Susd2	Cebpd	Cd69			Acsl1	Sertad1	Gm11516	Gbp8	Micall2	Serpina3g	Cd38	Il23r
	Xdh	Dennd2a	Gstt1	B3gnt5	Clec9a			Vegfc	Prx	Cacna1g	Gbp9	Mafk	Serpina3i	Lap3	St3gal5
	Eif2ak2	Fam131b	Col6a1	Rtp4	Klrk1			Sap30	Nfkbib	Snx11	Gbp4	Actb	Serpina3n	Slit2	Hk2
	Gypc	Zyx	AC152410.1	Bcl6	Klra2			AC130841.1	1600014C10Rik	Nfe2l1	Gbp10	Fscn1	Wars	Sod3	D6Mm5e
	Arhgap26	Arhgef5	Tdg	Apod	Styk1			Hmgb2	Siglecg	E130012A19Rik	Gbp6	Usp42	Exoc3l4	Ccdc149	Dok1
	Dcp2	Tmem176a	Gm8394	Parp14	Etv6			Ddx60	Zfp719	Arl5c	Gbp11	Usp12	AC122190.1	Pi4k2b	Loxl3
	Isoc1	Npy	Fabp3-ps1	Dtx3l	Bcl2l14			Tma16	Siglece	Stac2	Lrrc8c	Flt1	Tnfaip2	Stim2	Mxd1
	Gm4951	Cycs	Dram1	Parp9	Plbd1			Lrrc25	Il4i1	Csf3	Gfi1	Rfc3	Trmt61a	Gm15975	Gfpt1
	Gm5970	Snx10	Gnptab	Gm15725	Mgp			Gdf15	Trpm4	Hap1	Tmed5	Samd9l	BC016423	Tbc1d1	Rab43
	Gm4841	Tax1bp1	Chpt1	Cox17	Aebp2			Jund	Ppfia3	Dhx58	Mfsd7a	Col1a2	Asb13	Klf3	Fbln2
	F830016B08Rik	Creb5	Tmpo	Pla1a	Etnk1			Tpm4	Ppp1r15a	Ifi35	Pcgf3	Peg10	Pfkp	Tlr1	Slc6a6
	Iigp1	Nod1	Kitl	Cd200r4	2810474O19Rik			Hsh2d	Plekha4	Tmem106a	Crlf2	Gpr85	Heatr1	Tlr6	Adamts9
	BC023105	Ggct	Rap1b	Usp25	Cacng8			Gm7901	Saa3	Fmnl1	Gtpbp6	Mdfic	Gpr137b	Fam114a1	Ppp4r2
	Cd74	Nt5c3	Hmga2	Runx1	Tarm1			Zfp827	Saa1	Ttyh2	Golga3	Cav1	Lrrc16a	Rhoh	Itpr1
	Lipg	Ppm1k	Gns	Mx1	Dnaaf3			Il15	Atp10a	Gprc5c	Ankle2	Met	Serpinb9	Shisa3	Mtmr14
	Tcirg1	Herc6	Usp15	Mx2	Ppp6r1			Ier2	Tjp1	Armc7	Fbrsl1	AC136215.1	Serpinb1b	Atp8a1	Irak2
	Unc93b1	Tnip3	Ddit3	Sod2	Ssc5d			Junb	Slco3a1	Usp36	Tpst2	Zfp800	Ripk1	Gm5867	Rassf4
	Neat1	Gng12	Timeless	Has1	2310014L17Rik			Dnaja2	Isg20	Lgals3bp	Srrd	Gcc1	Psmg4	Nfxl1	Wnk1
	Batf2	Il12rb2	Stat2	Zfp945	Ehd2			Neto2	Furin	Rnf213	Adrbk2	Arf5	Hivep1	Fryl	Gm16199
	Slc3a2	Il23r	Dgka	Mmp25	Dmwd			N4bp1	Whamm	Ccdc137	Cmklr1	Lrrc4	Phactr1	Ociad1	Usp18
	Slc15a3	St3gal5	Pik3ip1	Bak1	Vasp			Snx20	Fam108c	Hmga1-rs1	Selplg	Tspan33	Ninj1	Sgcb	M6pr
	AW112010	Tmsb10	Gm11951	Fgd2	Relb			Nod2	Fah	Sectm1a	Oasl2	Tmem209	Idnk	Chic2	Clec4e
	Ms4a7	Mthfd2	Urgcp	Pim1	Pvrl2			Mmp2	Ctsc	Gm6736	Oasl1	Gm13835	RP23-210I20.4	Kdr	C1ra
	Ms4a4c	Sfxn5	Dbnl	Ftsjd2	Gm9844			Lpcat2	Capn5	Nol10	Med13l	Podxl	Irx2	Hopx	C1s
	Ms4a4b	Mxd1	Upp1	Abcg1	Gm3788			Mt2	Acer3	Rsad2	Slc24a6	Tmem140	Erap1	Rest	Gm5077
	Ms4a6c	Gfpt1	Actr2	Rasal3	Axl			Herpud1	Dgat2	Cmpk2	Oas2	3110062M04Rik	Vcan	Uba6	Ptpn6
	Ms4a6b	Prokr1	Aftph	BC051226	Ltbp4			AC128663.2	Fchsd2	Nampt	Oas3	Mtpn	Rasgrf2	Ythdc1	Gm20531
	Ms4a4d	Rab43	Peli1	Daxx	Pgam1-ps2			Nlrc5	Il18bp	CT572998.1	Oas1c	Zc3hav1	Homer1	Rufy3	Tapbpl
	Ms4a6d	Aldh1l1	Vps54	Tapbp	Sertad3			Ccl22	Pgap2	Atxn7l1	Oas1b	Parp12	Lhfpl2	Mob1b	Tnfrsf1a
	Mpeg1	Itpr1	B3gnt2	H2-K2	Sertad1			Cx3cl1	Trim21	Twist1	Oas1g	Fam131b	Enc1	Dck	Ccnd2
	Fam111a	Mtmr14	Vrk2	H2-K1	Nfkbib			Ccl17	Trim34a	Ifrd1	Oas1a	Fam115c	Fst	Slc4a4	Parp11
	Psat1	Irak2	Pnpt1	H2-Oa	Spint2			Ciapin1	Trim12a	Nfkbia	Trafd1	Arhgef5	Mocs2	Eif5al3-ps	Tspan9
	Gm10053	Gm4875	Stc2	H2-DMa	Wdr62			AA960436	Trim34b	Daam1	Naa25	Rbpsuh-rs3	Itga2	Ankrd17	Klrb1b
	Cd274	Bid	Cpeb4	H2-DMb2	Clip3			Psmb10	Trim12c	Rtn1	P2rx4	Tra2a	Parp8	Cxcl3	BC035044
	Pdcd1lg2	Usp18	Wwc1	H2-DMb1	Mag			Slc12a4	Trim30b	Six1	Rnf34	Osbpl3	AC238811.2	Cxcl1	Clec2d
	Il33	M6pr	Pttg1	Psmb9	Nudt19			Hp	Trim30c	Prkch	Niacr1	Cycs	AC238940.2	Cxcl2	Cd69
	Asah2	Phc1	Irgm1	Tap1	Dpy19l3			Ist1	Trim30a	Snapc1	Denr	Snx10	Dnase1l3	Ereg	Clec9a
	Ch25h	C3ar1	Gm5431	Psmb8	Ccne1			Mlkl	Trim30d	Rhoj	Hip1r	Creb5	Mettl6	G3bp2	Olr1
	Ifit2	Necap1	Gm12185	Gm20496	1600014C10Rik			Znrf1	Ilk	Tmem229b	Setd8	Nod1	Eaf1	U90926	Klrk1
	Ifit3	Clec4a1	Psme2b-ps	Tap2	Siglecg			Bcar1	9130208D14Rik	Arg2	Rilpl2	Ggct	Ear2	Naaa	Klra2
	Gm14446	Clec4e	9930111J21Rik1	H2-Ab1	Ppp1r15a			Cdyl2	Gm4070	4933426M11Rik	Snrnp35	Nt5c3	Gm16439	Sdad1	Styk1
	I830012O16Rik	C1rl	Olfr56	H2-Aa	Plekha4			Slc7a5	GM8989	Ltbp2	Rilpl1	Ppm1k	Ero1l	Cxcl9	Etv6
	2010002M12Rik	C1ra	Tgtp1	H2-Eb1	Saa3			Rhou	AC165356.1	1110018G07Rik	Atp6v0a2	Herc6	Gch1	Cxcl10	Dusp16
	Ifit1	C1s	9930111J21Rik2	H2-Eb2	Saa1			Casp1	Gvin1	Jdp2	Ubc	Lancl2	Pnp	Cxcl11	Aebp2
	Pcgf5	Ptpn6	Tgtp2	Gpsm3	Atp10a			Casp4	GM8989	Batf	Tpst1	Tnip3	Pnp2	Nup54	Etnk1
	Hhex	Gm20531	Ifi47	C4b	Tjp1			Casp12	Gm8995	1700020O03Rik	Rabgef1	Mad2l1	Psme1	Stbd1	Itpr2
	Blnk	Tapbpl	Mgat1	Cfb	Pcsk6			Mmp13	Gm1966	Cpsf2	Sbds	Gng12	Psme2	Sept11	Tmtc1
	Pik3ap1	Tnfrsf1a	Flt4	C2	Lrrk1			Mmp10	Swap70	Itpk1	Ncf1	Il23r	Rnf31	Ccng2	Cacng8
	Pi4k2a	Ccnd2	9530068E07Rik	Abhd16a	Nr2f2			Tmem123	Il27	Ddx24	Clip2	St3gal5	Irf9	Kat2b-ps	Tarm1
	Slc25a28	Parp11	Irf1	Lst1	Slco3a1			Birc2	Nupr1	Ifi27l2a	Dtx2	D6Mm5e	Cenpj	Anxa3	Ppp6r1
	Cutc	Klrb1b	P4ha2	H2-D1	Isg20			Birc3	Tmem219	Ifi27l2b	Upk3b	Dok1	Gm6904	Rasgef1b	Ube2s
	Sfxn2	BC035044	Larp1	H2-Q1	Anpep			Icam1	Mvp	Serpina3e-ps	Rasa4	Mthfd2	Phf11	Plac8	Isoc2a
	Itprip	Clec2d	Gm12250	H2-Q2	Sema4b			mmu-mir-1900	Itgal	Serpina3f	Orai2	Mxd1	Gm4902	Hpse	Ssc5d
	Cybb	Cd69	Igtp	H2-Q4	Whamm			Raver1	Mcmbp	Serpina3h	Sh2b2	Gfpt1	D14Ertd668e	Cds1	2310014L17Rik
	Timp1	Clec9a	Irgm2	H2-Q5	Bnc1			Ldlr	Htra1	Serpina3g	Rabl5	Antxr1	Gm6907	Ptpn13	Sepw1
	Il13ra1	Klrk1	Hist3h2a	H2-Q6	9930013L23Rik			Bmper	Gm15542	Serpina3i	Znhit1	Aldh1l1	Setdb2	Aff1	Vasp
	Vma21	Klra2	Trim17	H2-Q7	Arnt2			Arhgap32	Ifitm1	Serpina3n	Plod3	Fbln2	Spata13	Nudt9	Mark4
	Gm16465	Etv6	Tom1l2	H2-Q10	Ctsc			Sc5d	Ifitm3	Wars	Serpine1	Adamts9	Ccdc25	Gbp8	Pvrl2
	Gm9089	Bcl2l14	Grap	H2-T24	Prss23			Oaf	Irf7	Exoc3l4	Trim56	Lrig1	Stc1	Gbp9	Pvr
	Cysltr1	Dusp16	Sco1	H2-T23	Capn5			Phldb1	Slc25a22	AC122190.1	Slc12a9	Gxylt2	Slc25a37	Gbp4	Pou2f2
		Etnk1	Ntn1	H2-T22	Lrrc32			Dscaml1	Ppfia1	Tnfaip2	Gm15753	Ppp4r2	Slc39a14	Gbp10	Axl
		Med21	Nlgn2	Gm11127	Serpinh1			Rbm7	Gm16589	Trmt61a	Pilra	Crbn	Fndc3a	Gbp6	Sertad3
		2810474O19Rik	Scimp	H2-Bl	Arhgef17			1600029D21Rik	AC163287.1	Rapgef5	Pilrb1	Itpr1	Nufip1	Gbp11	Sertad1
		Cacng8	Xaf1	Gm8810	Il18bp			Il18	Col4a1	BC016423	Pilrb2	Mtmr14	Epsti1	Lrrc8c	Prx
		Tarm1	Ankfy1	Gm8815	Nup98			Layn	Col4a2	Asb13	Fam20c	Irak2	Irg1	Gfi1	Nfkbib
		Lilrb3	Scarf1	C920025E04Rik	Pgap2			Zc3h12c	Rab20	Heatr1	Micall2	Rassf4	Osmr	Dr1	Gm10169
		Gm15922	Slc6a4	Gm7030	Trim21			Tnfaip8l3	F10	Lgals8	Mafk	Cxcl12	Lifr	Mfsd7a	Wdr62
		Gm15930	Nos2	H2-T10	Trim34a			AI118078	Tmco3	Lrrc16a	Actb	Wnk1	Pdzd2	Pcgf3	Lsm14a
		Gm15925	Lgals9	Gm9574	Trim12a			Tspan3	Gm7676	Serpinb1a	Fscn1	Atp6v1e1	Ankrd33b	Golga3	1600014C10Rik
		Gm15448	Evi2a	Gm10499	Trim34b			Sema7a	Gm16425	Serpinb1c	Cyth3	Bid	Trps1	Ankle2	Siglecg
		Pira2	Adap2	Gm17782	Trim12c			Tle3	Gm15056	Serpinb9	Usp42	Usp18	Enpp2	Fbrsl1	Il4i1
		Gm10693	Gm11206	Gm8909	Trim30b			Smad6	Ikbkb	Serpinb9b	Baiap2l1	Slc6a12	Zhx2	Noc4l	Trpm4
		Gm14548	Rnf135	Ubd	Trim30c			Aqp9	Plat	Serpinb1b	Usp12	Clec4e	Ndrg1	Ep400	Ppfia3
		Lilra6	Ccl2	H2-M3	Trim30a			Nedd4	Ap3m2	Phactr1	Flt1	Ptpn6	Gm17035	Pitpnb	Ppp1r15a
		Gm15931	Ccl7	H2-M2	Trim30d			Mb21d1	Sfrp1	Nol8	Samd9l	Gm20531	Gm2895	Adrbk2	Plekha4
		Dnaaf3	Ccl12	Tnfrsf21	9130208D14Rik			Sh3bgrl2	Htra4	Gadd45g	Peg10	Eno2	St3gal1	Cmklr1	Saa3
		Ssc5d	Ccl8	Clic5	Gm4070			Tpbg	Plekha2	Nfil3	Gm9835	Tapbpl	Ly6e	Kctd10	Saa1
		2310014L17Rik	Slfn5	Nfkbie	GM8989.1			Syncrip	Whsc1l1	Hrh2	B630005N14Rik	Ccnd2	Ly6i	Oasl2	Atp10a
		Sepw1	Slfn9	Trem2	AC165356.1			Gm2382	Rab11fip1	Idnk	Gpr85	Parp11	Ly6a	Oasl1	Tjp1
		Ehd2	Slfn8	Rftn1	Gvin1			Bcl2a1d	Dusp4	Zcchc6	Mdfic	Tspan9	Ly6c1	Med13l	Arrdc4
		Gltscr1	Slfn10-ps	Kat2b	GM8989.2			Bcl2a1a	D8Ertd82e	RP23-210I20.4	Tfec	BC035044	Ly6c2	Oas2	Slco3a1
		Dmwd	Slfn2	Dennd1c	Gm8995			Bcl2a1b	Dlc1	Papd7	Tes	Clec2d	Gsdmd	Oas3	Isg20
		Dmpk	Slfn1	C3	Gm1966			Mthfs	Zdhhc2	Erap1	Met	Cd69	Parp10	Oas1b	Furin
		Eml2	Slfn4	Xdh	Galntl4			Plscr1	Mtmr7	Vcan	Capza2	Klrk1	Slc39a4	Oas1g	Whamm
		Vasp	Slfn3	Eif2ak2	Parva			Rasa2	Slc7a2	Rasgrf2	St7	Klra2	1110038F14Rik	Oas1a	9930013L23Rik
		Mark4	Gm11427	Pkdcc	Tead1			Il20rb	Mtus1	Homer1	AC136215.1	Styk1	Apol6	Gm15800	Fam108c
		Relb	Mmp28	Crem	Itpripl2			Nck1	Tlr3	Iqgap2	Zfp800	Dusp16	Apol7a	Trafd1	Fah
		Pvrl2	Ccl5	Rock1	BC030336			Ppp2r3a	Acsl1	Tmem171	Arf5	Aebp2	Apol9b	Naa25	Ctsc
		Bcl3	Ccl3	Greb1l	Usp31			Amotl2	Sap30	Naip5	Lrrc4	Etnk1	Apol10b	Rnf34	Capn5
		Gm9844	Ccl4	Fhod3	Il4ra			Atp2c1	AC130841.1	Naip6	Hilpda	Itpr2	Apol9a	Niacr1	Lrrc32
		Gm3788	Car4	Ecscr	Il21r			Alas1	Palld	Plk2	Gm13835	Stk38l	Csf2rb2	Denr	Dgat2
		Pou2f2	Bzrap1	Tmem173	Il27			Rrp9	Ddx60	Mocs2	Tmem140	2810474O19Rik	Maff	Hip1r	Fchsd2
		Lipe	Trim25	Arhgap26	Nupr1			Cish	Tma16	Itga2	3110062M04Rik	Cacng8	Apobec3	Snrnp35	Il18bp
		Axl	Stard3	March3	Mvp			Trex1	Nat2	Parp8	Zc3hav1	Tarm1	Pdgfb	Ubc	Nup98
		Sertad3	Hap1	Gm4951	Itgal			Atrip	Psd3	BC147527	Parp12	Leng9	A4galt	Stx2	Pgap2
		Sertad1	Cnp	Gm5970	Fbrs			Ptpn23	Atp13a1	Flnb	Jhdm1d	Gm15931	Mapk11	Tpst1	Trim21
		Prx	Dhx58	Gm4841	Mcmbp			Ccrl2	Gdf15	Dnase1l3	Braf	Ppp6r1	Rnd1	Rabgef1	Trim34a
		Plekhg2	Rab5c	F830016B08Rik	Htra1			Lrrfip2	Il12rb1	Nudt13	Fam131b	Isoc2a	Slc11a2	Sbds	Trim12a
		Zfp36	Ifi35	Iigp1	Chst15			Bcl2a1c	Bst2	Gnl3	Zyx	Ssc5d	Acvr1b	Auts2	Trim34b
		Paf1	Tmem106a	BC023105	Bnip3			Azi2	Hsh2d	Ero1l	Arhgef5	2310014L17Rik	Itgb7	Ncf1	Trim12c
		Samd4b	Grn	Cd74	Gm15542			Myd88	Gm7984	Gch1	Rbpsuh-rs3	Zfp324	Gpr84	Dtx2	Trim30b
		Nfkbib	Fam171a2	Slc26a2	Ifitm1			Csrnp1	Il15	Pnp	Tmem176b	Ube2m	Fam18a	Upk3b	Trim30c
		Psmd8	Tlk2	Lipg	Ifitm3			Gm17200	Junb	Pnp2	Tmem176a	Sepw1	Ciita	Rasa4	Trim30a
		Spint2	Ace	Tcirg1	Irf7			Lztfl1	Dnaja2	Psme1	Npy	Ehd2	Socs1	Orai2	Trim30d
		Mag	Gm885	Unc93b1	Slc25a22			Xcr1	N4bp1	Psme2	Cycs	Grlf1	Litaf	Plod3	9130208D14Rik
		Gramd1a	Cd300e	Batf2	Ccnd1			Lrp11	Cbln1	Rnf31	Snx10	Dmwd	Cebpd	Serpine1	Gm4070
		Dpy19l3	Cd300lf	Pla2g16	Gm16589			Katna1	Tmem188	Irf9	Tax1bp1	Vasp	2310008H04Rik	Trim56	GM8989
		Zfp507	H3f3b	Stxbp3b	AC163287.1			Tab2	Nod2	Cenpj	Creb5	Mark4	Igf2bp2	Gm15753	AC165356.1
		1600014C10Rik	Rhbdf2	Syt7	Col4a2			Ust	Mmp2	Gm6904	Nod1	Pvrl2	Rtp4	Pilra	Gvin1
		Siglecg	Lgals3bp	Slc15a3	Rab20			Samd5	Mt2	Phf11	Ggct	Bcl3	Bcl6	Pilrb1	GM8989
		Klk1b11	Rnf213	AW112010	Gm7676			Rab32	AC128663.2	Gm4902	Nt5c3	Pvr	Il1rap	Pilrb2	Gm8995
		Il4i1	Bahcc1	Ms4a4c	Arhgef10			Stx11	Nlrc5	D14Ertd668e	Ppm1k	Zfp180	Apod	Mafk	Gm1966
		Ppp1r15a	Hmga1-rs1	Ms4a4b	Gm16425			Plagl1	Ccl22	Gm6907	Herc6	Gm9844	Tfrc	Actb	Dennd5a
		Plekha4	Sectm1a	Ms4a4d	Gm15056			Ltv1	Ccl17	Setdb2	Tnip3	Gm3788	Ptplb	Fscn1	Swap70
		Sphk2	Dtnb	Mpeg1	Myst3			Hivep2	Zfp319	Spata13	Gng12	Pou2f2	Parp14	Usp42	Usp47
		Saa3	Gm10485	Dtx4	Sfrp1			Gpr126	AA960436	Kpna3	Gadd45a	Axl	Dtx3l	Baiap2l1	Tead1
		Saa1	Ncoa1	Prune2	Whsc1l1			Cited2	Psmb10	Pinx1	Il12rb2	Ltbp4	Parp9	AC093356.1	Itpripl2
		Cyfip1	Rsad2	Gda	Nrg1			Heca	Phlpp2	Ccdc25	Il23r	Sertad3	Fam162a	Usp12	Rabep2
		Nipa2	Cmpk2	Jak2	Rbpms			3110003A17Rik	Mlkl	Slc25a37	St3gal5	Sertad1	Gm15725	Flt1	Il27
		Atp10a	Fam110c	Insl6	Dlc1			Reps1	Wdr59	Slc39a14	Vamp8	Prx	Pla1a	Pomp	Nupr1
		Gm7367	Nampt	Cd274	Zdhhc2			Nhsl1	Znrf1	Fndc3a	Tmsb10	Nfkbib	Nfkbiz	Gm10167	Tmem219
		Tjp1	Arl4a	Pdcd1lg2	Mtmr7			Tnfaip3	Bcar1	Lpar6	Mthfd2	Zfp568	D16Ertd472e	Slc7a1	Mvp
		Slco3a1	Max	Fas	Slc7a2			RP24-547D11.3	Kars	Nufip1	Mxd1	Lsm14a	mmu-mir-155	Samd9l	Itgal
		Isg20	Atp6v1d	Ch25h	Mtus1			Vnn3	Mon1b	Epsti1	Gfpt1	Zfp507	Urb1	Gng11	Mcmbp
		Furin	Tmem229b	Ifit2	Fat1			Zufsp	Maf	Kctd12	Antxr1	Ccne1	Ifnar2	Sgce	Sec23ip
		Whamm	Npc2	Ifit3	Tlr3			Fam26f	Cdyl2	AC102815.1	Prokr1	1600014C10Rik	Runx1	Asns	Gm15542
		Ctsc	1110018G07Rik	Gm14446	Acsl1			Dse	Irf8	Irg1	Rab43	Siglecg	Ets2	B630005N14Rik	Ifitm1
		Capn5	Tgfb3	I830012O16Rik	Casp3			Marcks	Zfpm1	Osmr	Aldh1l1	Zfp719	Mx1	Gpr85	Ifitm3
		Uvrag	Snw1	2010002M12Rik	Irf2			Slc16a10	Ctu2	Lifr	Foxp1	Il4i1	Mx2	Mdfic	Irf7
		Dgat2	Flrt2	Ifit1	Stox2			Gm9855	Fam38a	Tars	Rybp	Trpm4	Gm5812	Tfec	Slc25a22
		Arap1	Ifi27l2a	Hhex	Gpm6a			Prdm1	Rhou	Pdzd2	Ppp4r2	Ppfia3	Sod2	Tes	Ccnd1
		Il18bp	Ifi27l2b	Casp7	Sap30			Gp49a	Acta1	Ankrd33b	Itpr1	Ppp1r15a	Has1	Cav1	Gm16589
		Nup98	Serpina3e-ps	9930023K05Rik	AC130841.1			Lilrb4	Casp1	Ext1	Mtmr14	Plekha4	Zfp945	Met	AC163287.1
		Pgap2	Serpina3f	Csf2ra	Galnt7			Gja1	Casp4	Zhx2	Irak2	Saa3	Bak1	Capza2	Col4a1
		Trim21	Serpina3h	Was	Ddx60			Lims1	Casp12	Wdyhv1	Il17ra	Saa1	Hmga1	St7	Col4a2
		Trim34a	Serpina3g	Cybb	Cpe			Sowahc	Mmp13	Myc	Usp18	Atp10a	D17Wsu92e	AC136215.1	Rab20
		Trim12a	Serpina3i	Gm14519	Tma16			Ddit4	Birc3	Ndrg1	M6pr	Tjp1	Pim1	Zfp800	F10
		Trim34b	Serpina3n	Timp1	Atp13a1			Ppa1	Maml2	Gm17035	Phc1	Slco3a1	Angptl4	Gcc1	Tmco3
		Trim12c	Evl	Il13ra1	Gatad2a			Gm5424	Endod1	Gm2895	Clec4a1	Isg20	BC051226	Arf5	Gm7676
		Trim30b	Degs2	Apln	Il12rb1			Srgn	Col5a3	St3gal1	Clec4e	Furin	Daxx	Snd1	Gm16425
		Trim30c	Wars	Sash3	Bst2			Ddx21	A230050P20Rik	Ly6e	C1rl	Whamm	Tapbp	Lrrc4	Gm15056
		Trim30a	Asb13	Mpp1	Jak3			AC153382.1	Icam1	Ly6i	C1ra	9930013L23Rik	H2-K2	Tspan33	Plat
		Trim30d	Klf6	P2ry10	Tpm4			Tmem26	mmu-mir-1900	Ly6a	C1s	Fam108c	H2-K1	Gm13835	Ap3m2
		9130208D14Rik	Pfkp	Gla	Hsh2d			Adora2a	Keap1	Ly6c1	Ptpn6	Fah	H2-DMa	3110062M04Rik	Sfrp1
		Gm4070	Lgals8	Ptchd1	Gm7901			Susd2	Tmed1	Ly6c2	Gm20531	Ctsc	H2-DMb2	Cnot4	Htra4
		GM8989	Inhba	Kdm5d	Il15			Gstt1	Dpy19l1	Gsdmd	Tapbpl	Capn5	H2-DMb1	Mtpn	Plekha2
		AC165356.1	Gpr141		Tbc1d9			Col18a1	Srpr	Parp10	Tnfrsf1a	Dgat2	Psmb9	Zc3hav1	Whsc1l1
		Gvin1	Aoah		Elmod2			Pofut2	Tbrg1	Fam203a	Ccnd2	Serpinh1	Tap1	Hipk2	Rab11fip1
		GM8989	Lrrc16a		Dnaja2			Pfkl	Vwa5a	Slc39a4	Parp11	Fchsd2	Psmb8	Parp12	Dusp4
		Gm8995	Serpinb9		Neto2			Icosl	Clmp	Apol6	Klrb1b	Il18bp	Gm20496	Braf	Dlc1
		Gm1966	Ly86		N4bp1			Sbno2	Arhgef12	Apol7a	BC035044	Nup98	Tap2	Clec5a	Zdhhc2
		Plekha7	Edn1		Snx20			Gadd45b	Oaf	Apol9b	Clec2d	Pgap2	H2-Ab1	Fam131b	Mtmr7
		Arl6ip1	Phactr1		Nod2			Tdg	Hinfp	Apol10b	Cd69	Trim21	H2-Aa	Zyx	Slc7a2
		Dcun1d3	Fbxw17		Cyld			Txnrd1	Amica1	Apol9a	Clec9a	Trim34a	H2-Eb1	Arhgef5	Mtus1
		Igsf6	Gadd45g		Rpgrip1l			Cry1	Il10ra	Apobec3	Olr1	Trim5	C4b	Rbpsuh-rs3	AC115807.1
		Nsmce1	Hrh2		Herpud1			Pwp1	Dscaml1	Pdgfb	Klrk1	Trim12a	Cfb	Zfp212	Tlr3
		Il4ra	Hk3		AC128663.2			Fabp3-ps1	Rnf214	Atf4	Klra2	Trim34b	Gm20547	Igf2bp3	Acsl1
		Il21r	Rgs14		Nlrc5			Dram1	Pcsk7	A4galt	Styk1	Trim12c	C2	Tra2a	Sap30
		Il27	Idnk		Ccl22			Spic	Rbm7	Rnd1	Etv6	Trim30b	Abhd16a	Cycs	AC130841.1
		Nupr1	Zcchc6		Cx3cl1			Tmtc2	1600029D21Rik	Slc11a2	Bcl2l14	Trim30c	H2-D1	Snx10	Palld
		Tmem219	Ctla2b		Ccdc102a			Phlda1	Il18	Itgb7	Dusp16	Trim30a	H2-Q1	Tax1bp1	Ddx60
		Mvp	Ctla2a		AA960436			Rab3ip	Zc3h12c	Gpr84	Dynlt1-ps1	Trim30d	H2-Q2	Creb5	Tma16
		Tbc1d10b	RP23-210I20.4		Ces2g			Rap1b	Atm	Zfp263	Aebp2	Ilk	H2-Q4	Nod1	Psd3
		Itgal	Papd7		Psmb10			Dyrk2	Tnfaip8l3	Ciita	Etnk1	9130208D14Rik	H2-Q5	Ggct	Atp13a1
		Fbrs	Glrx		Cdh3			Irak3	Psma4	Socs1	Med21	Gm4070	H2-Q6	Avl9	Jund
		Pycard	Vcan		Hp			Srgap1	AI118078	Zc3h7a	Stk38l	GM8989	H2-Q7	Nt5c3	Il12rb1
		Armc5	Msh3		Aars			Stat2	Sema7a	Cebpd	2810474O19Rik	AC165356.1	H2-Q10	Ppm1k	Bst2
		Mcmbp	Papd4		Mlkl			Gm11951	Pml	2310008H04Rik	Myadm	Gvin1	Ier3	Herc6	Jak3
		Htra1	Homer1		Bcar1			Lif	Uaca	Ece2	Cacng8	GM8989	H2-T24	Lancl2	Hsh2d
		Chst15	Pde8b		Kars			Kremen1	Tle3	Igf2bp2	Tarm1	Gm8995	H2-T23	Vopp1	Gm7984
		Bnip3	Tmem171		Cdyl2			Myo1g	Map2k1	Rtp4	Leng1	Gm1966	H2-T22	Tnip3	Il15
		Gm15542	Naip5		Cdh13			Upp1	Car12	Bcl6	Lilrb3	Dennd5a	Gm11127	Gng12	Junb
		Ifitm2	Naip1		Irf8			Ikzf1	Rab8b	Il1rap	Gm15922	Swap70	H2-Bl	Gadd45a	Dnaja2
		Ifitm1	Cd180		Slc7a5			Plek	Aldh1a2	Lsg1	Gm15930	Galntl4	Gm8810	Il12rb2	N4bp1
		Ifitm3	Plk2		Gm17709			Sertad2	Rsl24d1	Ppp1r2	Gm15925	Usp47	Gm8815	Il23r	Tmem188
		Irf7	Mier3		Fam38a			Peli1	Mapk6	Apod	Gm15448	Dkk3	C920025E04Rik	St3gal5	Nod2
		Slc25a22	Ppap2a		Cbfa2t3			Vps54	Tmod3	Kalrn	Pira2	Parva	Gm7030	Vamp8	Mt2
		Cars	Parp8		Tubb3			Commd1	Mb21d1	Ptplb	Gm10693	Tead1	H2-T10	Tcf7l1	AC128663.2
		Cttn	BC147527		Rhou			B3gnt2	Hmgn3	Parp14	Gm14548	Tead1	Gm9574	Tmsb10	Nlrc5
		Ccnd1	Flnb		Acta1			Gm20645	Sh3bgrl2	Dtx3l	Lilra6	Igsf6	Gm10499	Hk2	Ccl22
		Gm16589	Dnase1l3		Pard3			Rel	Fam46a	Parp9	Leng9	Il27	Gm17782	Mthfd2	Ccl17
		AC163287.1	Abhd6		Casp1			Pnpt1	Tpbg	Gm15725	Gm15931	Nupr1	Gm8909	Mxd1	AA960436
		Col4a2	Pxk		Casp4			Stc2	Bcl2a1d	Pla1a	Dnaaf3	Tmem219	Trim26	Anxa4	Cdh11
		Rab20	Ube2e1		Casp12			Cpeb4	Bcl2a1a	Cd80	Ppp6r1	Mvp	Ubd	Gfpt1	Psmb10
		F10	Nudt13		Mmp13			Ubtd2	Bcl2a1b	Qtrtd1	Ube2s	Itgal	H2-M3	Rab43	Mlkl
		Tmco3	Ndst2		Birc2			Fbxw11	Plscr1	Cd47	Ssc5d	Mcmbp	H2-M2	Aldh1l1	Wdr59
		Gm7676	Arf4		Birc3			Lcp2	Plscr2	Nfkbiz	2310014L17Rik	Htra1	Enpp4	Fbln2	Bcar1
		Arhgef10	Gm16439		Yap1			Pttg1	Plod2	4930453N24Rik	Sepw1	Gm15542	Clic5	Adamts9	Maf
		Gm16425	Gch1		Arhgap42			Il12b	Xrn1	Usp25	Ehd2	Ifitm1	Nfkbie	Foxp1	Cdyl2
		Gm15359	Pnp		Sesn3			Rnf145	Atp1b3	D16Ertd472e	Ptgir	Ifitm3	Rftn1	Ppp4r2	Irf8
		Gm15056	Pnp2		Endod1			Gm12183	Rasa2	mmu-mir-155	Dmwd	Irf7	Sema6b	Itpr1	Zfpm1
		Polb	Ndrg2		Fut4			Irgm1	Armc8	Urb1	Dmpk	Slc25a22	C3	Edem1	Fam38a
		Ap3m2	Slc7a8		A230050P20Rik			Gm5431	Il20rb	Ifnar2	Eml2	Cttn	Lpin2	Mtmr14	Acta1
		Myst3	Psme1		Icam1			Gm12185	Nck1	Runx1	Vasp	Ppfia1	Wdr43	Irak2	Itgb1
		Adam9	Psme2		mmu-mir-1900			Psme2b-ps	Amotl2	Morc3	Mark4	Ccnd1	Xdh	Rassf4	Casp1
		Htra4	Rnf31		Tyk2			Olfr56	Dnajc13	Ets2	Relb	Gm16589	Eif2ak2	Cxcl12	Casp4
		Plekha2	Cenpj		Keap1			Tgtp1	Acpp	Mx1	Pvrl2	AC163287.1	Pkdcc	Gm16199	Casp12
		Whsc1l1	Gm6904		Tmed1			Tgtp2	Tlr9	Mx2	Bcl3	Lass4	Crem	Il17ra	Mmp13
		Nrg1	Phf11		AB124611			Ifi47	Cish	Zfp295	Pvr	Col4a1	Map3k8	Usp18	Birc3
		Msr1	Gm4902		Ldlr			Gfpt2	Uba7	Sod2	Plaur	Col4a2	Greb1l	M6pr	Maml2
		Zdhhc2	D14Ertd668e		Dpy19l1			Sqstm1	Gmppb	Has1	Gm9844	Rab20	Ttc39c	Clec4e	Endod1
		Mtmr7	Gm6907		St14			Phf15	Trex1	Zfp213	Gm3788	F10	Taf4b	C1rl	Gm16379
		Slc7a2	Setdb2		Hspa8			Irf1	Atrip	Hn1l	Pou2f2	Tmco3	Fhod3	C1ra	Icam1
		Mtus1	Kpna3		Arhgef12			Tnip1	Camp	Hmga1	Lipe	Gm7676	Ecscr	C1s	mmu-mir-1900
		Tlr3	Spryd7		Oaf			Larp1	Ccrl2	Pim1	Axl	Gm16425	Tmem173	Gm5077	Keap1
		Actg-ps1	Ccdc25		Hinfp			Gm12250	Bcl2a1c	Ftsjd2	Sertad3	Gm15359	Cd14	Ptpn6	Tmed1
		Acsl1	Dpysl2		Il10ra			Igtp	Cmtm6	Rnf8	Sertad1	Gm6483	Dcp2	Gm20531	AB124611
		Casp3	Fndc3a		Rnf214			Irgm2	Azi2	Angptl4	Plekhg2	AC241392.2	Tnfaip8	Tpi1	Dpy19l1
		Irf2	Lrch1		Pcsk7			Nlrp3	Itga9	BC051226	Zfp36	6820431F20Rik	March3	Tapbpl	Vwa5a
		Stox2	5031414D18Rik		Tagln			Adora2b	Myd88	Daxx	Paf1	2610005L07Rik	Gm4951	Tnfrsf1a	Clmp
		Sap30	Lacc1		Sik3			Hs3st3b1	Csrnp1	Tapbp	Samd4b	AC240744.1	Gm5970	Ccnd2	Arhgef12
		AC130841.1	Epsti1		Il18			Gas7	Gm17200	H2-K2	Gmfg	Gm15056	Gm4841	Parp11	Oaf
		Ddx60	1190002H23Rik		Cryab			Ntn1	Lztfl1	H2-K1	Nfkbib	Ikbkb	F830016B08Rik	Tulp3	Hinfp
		Tmem192	Irg1		Tnfaip8l3			Pik3r5	Xcr1	Psmb9	Psmd8	Plat	Iigp1	Klrb1b	Amica1
		March1	Rnf139		Psma4			Pik3r6	Akap12	Tap1	Spint2	Ap3m2	BC023105	BC035044	Il10ra
		Tma16	Fam84b		Rcn2			Kdm6b	Lrp11	Psmb8	Mag	Myst3	Cd74	Clec2d	Dscaml1
		Atp13a1	Ndrg1		Arid3b			Elp5	Katna1	Gm20496	Gramd1a	Sfrp1	Ptpn2	Cd69	Rnf214
		Gatad2a	Gm17035		Sema7a			Cxcl16	Tab2	Tap2	Dpy19l3	Htra4	Lipg	Clec9a	Pcsk7
		Lrrc25	Gm2895		Pml			Zmynd15	Rab32	C4b	1600014C10Rik	Whsc1l1	Zbtb7c	Olr1	Rbm7
		Il12rb1	Dennd3		Stoml1			Xaf1	Stx11	Cfb	Siglecg	Gpr124	Tcirg1	Klrk1	Il18
		Bst2	Ly6e		Loxl1			Scarf1	Plagl1	Gm20547	Siglece	Rab11fip1	Fosl1	Klra2	Ppp2r1b
		Jak3	Ly6i		Uaca			Cpd	Hivep2	C2	Il4i1	Dusp4	Gm962	Styk1	Zc3h12c
		Tpm4	Ly6a		Tle3			Slc6a4	Vta1	D17H6S56E-5	Ppp1r15a	D8Ertd82e	Rela	Etv6	Tnfaip8l3
		Rab8a	Ly6c1		Smad6			Nos2	Cited2	H2-D1	Plekha4	Dlc1	Batf2	Bcl2l14	Psma4
		Hsh2d	Ly6c2		Map2k1			Crlf3	3110003A17Rik	H2-Q1	Sphk2	Zdhhc2	Ehd1	Dusp16	Rcn2
		Gm7901	Gsdmd		Car12			Cdk5r1	Reps1	H2-Q2	Saa3	Mtmr7	Pla2g16	Plbd1	Tspan3
		Il15	Parp10		Aqp9			Ccl2	Nhsl1	H2-Q4	Saa1	Slc7a2	Stxbp3b	Mgp	Sema7a
		Tbc1d9	Grina		Nedd4			Ccl7	Tnfaip3	H2-Q5	Cyfip1	Mtus1	Syt7	Aebp2	Pml
		Zswim4	1110038F14Rik		Tmod3			Ccl12	Map3k5	H2-Q6	Nipa2	Tlr3	Slc15a3	Etnk1	Uaca
		Junb	Apol7a		Lysmd2			Ccl8	Sgk1	H2-Q7	Atp10a	Acsl1	Ccdc86	Ppfibp1	Tle3
		Hook2	Apol9b		Mb21d1			Rffl	Vnn3	H2-Q10	Tjp1	Casp3	AW112010	Fam60a	Map2k1
		Dnaja2	Apol7c		Col12a1			Nle1	Zufsp	Gnl1	Slco3a1	Tenm3	Ms4a4c	2810474O19Rik	Plekho2
		N4bp1	Apol10b		Hmgn3			Slfn5	Fam26f	H2-T24	Isg20	Gpm6a	Ms4a4b	Myadm	Rab8b
		Snx20	AL592187.1		Fam46a			Slfn9	Dse	H2-T23	Anpep	Sap30	Ms4a4d	Cacng8	Rps27l
		Nod2	Apol9a		Tpbg			Slfn8	Traf3ip2	H2-T22	Furin	Palld	Mpeg1	Tarm1	Aldh1a2
		Rpgrip1l	Triobp		Bcl2a1d			Slfn10-ps	Slc16a10	Gm11127	Whamm	Ddx60	Prune2	Ppp6r1	Mapk6
		Lpcat2	Tmem184b		Bcl2a1a			Slfn2	Cd164	H2-Bl	Stard5	Cpe	Gda	Ube2s	Tmod3
		AC128663.2	Apobec3		Bcl2a1b			Slfn1	Gm9855	Gm8810	Mesdc1	Tmem192	Gm10053	Ssc5d	Mb21d1
		Nlrc5	Gm5806		Xrn1			Slfn4	Aim1	Gm8815	Arnt2	Tma16	Rcl1	AC159008.1	Hmgn3
		Cpne2	A4galt		Atp1b3			Slfn3	Ascc3	C920025E04Rik	Ctsc	Nat2	Jak2	2310014L17Rik	Fam46a
		Ccl22	Tspo		Armc8			Taf15	Asf1a	Gm7030	Dgat2	Psd3	Cd274	Sepw1	Tpbg
		Ccdc102a	Lrrk2		Amotl2			Gm11435	Gja1	H2-T10	Serpinh1	Atp13a1	Il33	Ehd2	Bcl2a1d
		Zfp319	Rapgef3		Slco2a1			Ccl5	Ranbp2	Gm9574	P2ry2	Il12rb1	Fas	Dmwd	Bcl2a1a
		AA960436	Tmbim6		Dnajc13			Ccl9	P4ha1	Gm10499	Arap1	Bst2	Ch25h	Vasp	Bcl2a1b
		Fam96b	Itga5		Ppm1m			Ccl3	Unc5b	Gm17782	Il18bp	Hsh2d	Ifit2	Mark4	Plscr1
		Psmb10	Nmral1		Twf2			Ccl4	Ppa1	Gm8909	Nup98	Sin3b	Ifit3	Relb	Plscr2
		Cdh1	Hmox2		Tlr9			1100001G20Rik	Hk1	Trim26	Pgap2	Il15	Gm14446	Pvrl2	Plod2
		Hp	Carhsp1		Parp3			Heatr6	Srgn	Ubd	Rhog	Junb	I830012O16Rik	Bcl3	Xrn1
		Ist1	Socs1		Manf			Gdpd1	AC153382.1	H2-M3	Trim21	Hook2	2010002M12Rik	Pvr	Atp1b3
		Zfp821	Snn		Cish			Mmd	Tmem26	3110082D06Rik	Trim34a	Dnaja2	Ifit1	Plaur	Rasa2
		Aars	Zc3h7a		Sema3f			Lrrc59	Adora2a	Enpp4	Trim12a	Neto2	Hhex	Gm9844	Armc8
		Mlkl	Bfar		Uba7			Xylt2	Susd2	Clic5	Trim34b	N4bp1	Noc3l	Gm3788	Il20rb
		Znrf1	B3gnt5		Gmppb			Ube2z	Gstt1	Nfkbie	Trim12c	Cbln1	Blnk	Pou2f2	Amotl2
		Maf	Ece2		Trex1			Socs7	Icosl	Xpo5	Trim30b	Tmem188	Rrp12	Axl	Slco2a1
		Cmip	Igf2bp2		Atrip			E130012A19Rik	AC152410.1	Bysl	Trim30c	Snx20	Pgam1	Ltbp4	Dnajc13
		Irf8	Dnajb11		Mtap4			Mllt6	Gadd45b	Cd70	Trim30a	Nod2	Pprc1	Pgam1-ps2	Acpp
		Slc7a5	Rtp4		Klhl18			Arl5c	Gna15	C3	Trim30d	Rpgrip1l	Nolc1	Sertad3	Tlr9
		Gm17709	Apod		Als2cl			Gm12355	Tdg	Wdr43	9130208D14Rik	Mmp2	Nfkb2	Sertad1	Parp3
		Fam38a	Tm4sf19		Ccrl2			Csf3	A230046K03Rik	Xdh	Gm4070	AC128663.2	Casp7	Zfp36	Cish
		Gm15899	Lrch3		Clasp2			Dhx58	Cry1	Eif2ak2	GM8989	Nlrc5	Cybb	Samd4b	Uba7
		1300018I17Rik	Mylk		Bcl2a1c			Stat5a	Gm8394	Srsf7	AC165356.1	Ccl22	Gm14519	Gmfg	Gmppb
		Fanca	Parp14		Cmtm6			Stat3	Pwp1	Gm10557	Gvin1	Ccl17	Timp1	Nfkbib	Trex1
		Rhou	Dtx3l		Azi2			Ifi35	Fbxo7	Map3k8	GM8989	Ciapin1	Il13ra1	Spint2	Atrip
		Acta1	Parp9		Myd88			Mpp2	Timp3	Ttc39c	Gm8995	Zfp319	Apln	Nfkbid	Mtap4
		Sipa1l2	Cd86		Csrnp1			Tlk2	Fabp3-ps1	Fhod3	Gm1966	AA960436	Rap2c	Mag	Ccrl2
		Casp1	Fstl1		Higd1a			H3f3b	Dram1	Gypc	Eif4g2	Cdh11	Gm6039	Gramd1a	Bcl2a1c
		Casp4	Gm15725		Xcr1			Rhbdf2	Chpt1	Tmem173	Dcun1d3	Ces2g	Slc16a2	Lsm14a	Cmtm6
		Casp12	Pla1a		Plekhg1			Jmjd6	Apaf1	Hbegf	Igsf6	Psmb10	Diap2	Dpy19l3	Cmtm7
		Mmp13	B4galt4		Akap12			Socs3	Tmpo	Rnf14	Arhgap17	Slc12a4	Gla	Zfp507	Azi2
		Birc3	Cd200r4		Esr1			Pgs1	Tmcc3	Arhgap26	Nsmce1	Nfat5	Acsl4	Ccne1	Itga9
		Sesn3	Cd200r3		Lrp11			Rnf213	Rab21	Dcp2	Il4ra	Ist1	Gm15242	1600014C10Rik	Myd88
		Endod1	Ccdc80		Katna1			Bahcc1	Rab3ip	March3	Il21r	Phlpp2	G530011O06Rik	Pop4	Csrnp1
		Cwc15	Btla		Samd5			Slc16a3	Mdm2	Isoc1	Il27	Mlkl		Siglecg	Higd1a
		A230050P20Rik	Cd200		Rab32			Rab10	Rap1b	Gm4951	Nupr1	Wdr59		Il4i1	Gm17200
		S1pr2	Cd47		Stx11			Ubxn2a	Dyrk2	Gm5970	Tmem219	Znrf1		Ppfia3	Lztfl1
		Icam1	Bbx		Plagl1			Rhob	Irak3	Gm4841	Mvp	Bcar1		Ppp1r15a	Xcr1
		mmu-mir-1900	Tfg		Aig1			Sdc1	Tbk1	F830016B08Rik	Tbc1d10b	Mon1b		Plekha4	Ccr3
		Tyk2	Tomm70a		Gpr126			Gm7099	Srgap1	Iigp1	Itgal	Cdyl2		Saa3	Ccr5
		Keap1	Dcbld2		AC111044.1			Fam49a	Usp15	BC023105	Fbrs	Irf8		Saa1	Akap12
		Atg4d	St3gal6		Cited2			Nol10	Rbms2	2010002N04Rik	Armc5	Zfpm1		Ldha	Lrp11
		Cdkn2d	Usp25		Perp			Adam17	Timeless	Nedd4l	Mcmbp	Fam38a		Spty2d1	Katna1
		Slc44a2	mmu-mir-155		Tnfaip3			Rsad2	Stat2	Ptpn2	Sec23ip	Spire2		Cyfip1	Zc3h12d
		Tmed1	Jam2		Pde7b			Cmpk2	Ikzf4	Lipg	Htra1	Rhou		Nipa2	Tab2
		AB124611	Adamts1		Vnn1			Ccdc71l	Dgka	Zbtb7c	Chst15	Acta1		Atp10a	Rab32
		Ldlr	Morc3		Gm15270			Nampt	Gm11951	Tcirg1	Bnip3	Casp1		Arrdc4	Stx11
		Dpy19l1	Mx1		Ctgf			CT572998.1	Lif	Unc93b1	Gm15542	Casp4		Slco3a1	Plagl1
		St3gal4	Mx2		Ptprk			Gm5434	Kremen1	Fosl1	Ifitm2	Casp12		Isg20	Aig1
		AC073947.1	Tagap1		Rnf217			Ifrd1	Urgcp	Gm962	Ifitm1	Mmp13		Anpep	Hivep2
		Hspa8	Tagap		Zufsp			Dock4	Dbnl	Neat1	Ifitm3	Mmp3		Furin	Vta1
		Arhgef12	Gm17087		Fam26e			Baz1a	Upp1	Batf2	Irf7	Birc3		Whamm	Cited2
		Hinfp	Gpr31b		Fam26f			Srp54c	Ikzf1	Ehd1	Slc25a22	Yap1		Stard5	3110003A17Rik
		Amica1	Fpr2		Lama4			Fam177a	Plek	Pla2g16	Lsp1	Maml2		Mesdc1	Reps1
		Il10ra	Fpr3		Fyn			Srp54b	Actr2	Slc3a2	Cars	Endod1		9930013L23Rik	Nhsl1
		Rnf214	AC122821.1		Aim1			1700047I17Rik2	Aftph	Tut1	Osbpl5	Col5a3		Fam108c	Perp
		Pcsk7	Clcn7		Ascc3			Psma6	Peli1	Stxbp3b	Cttn	A230050P20Rik		Arnt2	Tnfaip3
		Tagln	Dusp1		Gja1			Nfkbia	Vps54	Syt7	1810033B17Rik	Icam1		Ctsc	Vnn3
		Sik3	Hmga1		Ranbp2			Sav1	Commd1	Slc15a3	Gm16589	mmu-mir-1900		Lrrc32	Zufsp
		Il18	D17Wsu92e		Sowahc			Daam1	B3gnt2	Ccdc86	AC163287.1	Tyk2		Serpinh1	Fam26f
		Tnfaip8l3	Ftsjd2		P4ha1			Rtn1	Pus10	AW112010	Col4a2	Keap1		Arhgef17	Dse
		Psma4	Rnf8		Ppa1			Six1	Rel	Ms4a4c	Rab20	Dpy19l1		P2ry2	Fyn
		Pstpip1	Abcg1		Gm5424			Hif1a	Vrk2	Ms4a4b	F10	Srpr		Fchsd2	Traf3ip2
		Mpi	BC051226		Hk1			Syne2	Pnpt1	Ms4a4d	Tmco3	Tbrg1		Il18bp	Gm9855
		Csk	Daxx		AC153382.1			Arg2	Chac2	Mpeg1	Gm7676	Vwa5a		Nup98	Aim1
		Arid3b	Tapbp		Arid5b			4933426M11Rik	Cpeb4	Psat1	Gm16425	Clmp		Pgap2	Ascc3
		Sema7a	H2-K2		Fam13c			Srsf5	Rhbdf1	Gm10053	Gm15359	Arhgef12		Trim21	Gja1
		Pml	H2-K1		Bicc1			Jdp2	Fbxw11	Rcl1	Gm15056	Oaf		Trim34a	Lims1
		Stoml1	Psmb9		Adora2a			Batf	Lcp2	Jak2	Polb	Thy1		Trim5	Ranbp2
		Uaca	Tap1		Chchd10			Rin3	Rars	Cd274	Plat	Hinfp		Trim12a	P4ha1
		Tle3	Psmb8		Col6a2			Ddx24	Pttg1	Il33	Ap3m2	Phldb1		Trim34b	Unc5b
		Anp32a	Gm20496		Col6a1			Serpina3e-ps	Il12b	Fas	Adam9	Amica1		Trim12c	Ppa1
		Smad6	Tap2		Pfkl			Serpina3f	Irgm1	Ch25h	Htra4	Il10ra		Trim30b	Hk1
		Map2k1	C4b		Icosl			Serpina3h	Gm5431	Ifit2	Plekha2	Dscaml1		Trim30c	Srgn
		Car12	Cfb		Syde1			Serpina3g	Gm12185	Ifit3	Whsc1l1	Rnf214		Trim30a	AC153382.1
		Aqp9	Gm20547		Sbno2			Serpina3i	Psme2b-ps	Gm14446	Rab11fip1	Pcsk7		Trim30d	Arid5b
		Lysmd2	Hspa1b		Gadd45b			Exoc3l4	9930111J21Rik1	I830012O16Rik	Nrg1	Sik3		9130208D14Rik	Adora2a
		Mb21d1	Hspa1a		Gna15			AC122190.1	Olfr56	2010002M12Rik	Rbpms	Rbm7		Gm4070	Susd2
		Phip	Aif1		Tdg			Tnfaip2	Tgtp1	Ifit1	D8Ertd82e	Ncam1		GM8989	Gstt1
		Hmgn3	Lst1		Aldh1l2			Gpr132	9930111J21Rik2	Pcgf5	Msr1	Il18		AC165356.1	Col6a1
		Fam46a	Tnf		Gm8394			Itgb8	Tgtp2	Hhex	Zdhhc2	Zc3h12c		Gvin1	Icosl
		Tpbg	Lta		Btbd11			BC016423	Ifi47	Noc3l	Mtmr7	Tnfaip8l3		GM8989	Gadd45b
		Zfp949	H2-Q1		Timp3			Net1	Mgat1	Aldh18a1	Slc7a2	Psma4		Gm8995	Tdg
		Gm2382	H2-Q2		Fabp3-ps1			Klf6	Flt4	Blnk	Mtus1	AI118078		Gm1966	A230046K03Rik
		Bcl2a1d	H2-Q4		Dram1			Wdr37	Gfpt2	Rrp12	Tlr3	Sema7a		Ppfibp2	Cry1
		Bcl2a1a	H2-Q5		Gnptab			Idi1	Irf1	Pi4k2a	Actg-ps1	Pml		Swap70	Gm8394
		Bcl2a1b	H2-Q6		Apaf1			Gtpbp4	Tnip1	Slc25a28	Acsl1	Uaca		Eif4g2	Timp3
		Xrn1	H2-Q7		Tmpo			Inhba	Larp1	Cutc	Casp3	Map2k1		Usp47	Fabp3-ps1
		Atp1b3	H2-Q10		Vezt			Aoah	Gm12250	Pprc1	Vegfc	Car12		Parva	Dram1
		Amotl2	H2-T24		Fgd6			Fam65b	Igtp	Nolc1	Sap30	Rab8b		Rras2	Chpt1
		Dnajc13	H2-T23		Tmcc3			Pxdc1	Irgm2	Nfkb2	AC130841.1	Anxa2		Itpripl2	Apaf1
		Tlr9	H2-T22		Socs2			Eef1e1	Nlrp3	Sfxn2	Ddx60	CT025701.2		Dcun1d3	Tmpo
		Parp3	Gm11127		Dcn			Gcnt2	Grap	Itprip	March1	Aldh1a2		BC030336	Vezt
		Manf	H2-Bl		Kitl			Tmem170b	BC046404	Casp7	Tma16	Mapk6		Igsf6	Tmcc3
		Cish	Gm8810		Tmtc2			Hivep1	Adprm	9930023K05Rik	Atp13a1	Tmod3		Usp31	Dcn
		Rassf1	Gm8815		Pawr			Edn1	Sco1	Cybb	Gatad2a	Mb21d1		Rbbp6	Kitl
		AL672219.1	C920025E04Rik		Ptprb			Cd83	Gas7	Timp1	Ssbp4	Phip		Il4ra	Tmtc2
		Uba7	Gm7030		Rab3ip			Jarid2	Ntn1	Il13ra1	Lrrc25	Hmgn3		Rabep2	Rab3ip
		Gmppb	H2-T10		Mdm2			Ninj1	Pik3r5	Vma21	Gdf15	Fam46a		Cln3	Mdm2
		Trex1	Gm9574		Rap1b			Syk	Nlgn2	Gm16465	Il12rb1	Tpbg		Il27	Rap1b
		Atrip	Gm10499		Tmbim4			Nfil3	Elp5	Gm9089	Bst2	Bcl2a1d		Nupr1	Dyrk2
		Klhl18	Gm17782		Msrb3			RP23-210I20.4	Cxcl16	Slc16a2	Jak3	Bcl2a1a		Tmem219	Irak3
		Ccrl2	Gm8909		Srgap1			Papd7	Psmb6	Cysltr1	Tpm4	Bcl2a1b		Mvp	Tmbim4
		Bcl2a1c	Trim26		Usp15			Trip13	Scimp	Diap2	Rab8a	Plscr1		Tbc1d10b	Tbk1
		Cmtm6	H2-M3		Arhgef25			Ell2	Xaf1	Gm15242	Hsh2d	Plscr2		Itgal	Srgap1
		Azi2	Enpp5		Tmem194			Vcan	Ankfy1	G530011O06Rik	Gm7901	Plod2		Fbrs	Usp15
		Itga9	Enpp4		Baz2a			F2rl1	Scarf1	G530011O06RIK	Gab1	Xrn1		Stx4a	Tmem194
		Acaa1b	Clic5		Timeless			F2r	Cpd	G530011O06RIK	Il15	Atp1b3		Fus	Rbms2
		Myd88	Nfkbie		Stat2			Hmgcr	Slc6a4		Dnajb1	Rasa2		Mcmbp	Timeless
		Acaa1a	Gtpbp2		Dgka			Mtap1b	Nos2		Zswim4	Armc8		Sec23ip	Stat2
		Csrnp1	A530064D06Rik		Pik3ip1			Mier3	Lgals9		Ier2	Dzip1l		Htra1	Ikzf4
		Slc25a38	Treml2		Dbnl			Ppap2a	Crlf3		Junb	Il20rb		Chst15	Dgka
		Xcr1	B430306N03Rik		Aebp1			Snx18	Adap2		Hook2	Nck1		Bnip3	Gm11951
		Ccr1	Plcl2		Adcy1			Fst	Gm11206		Dnaja2	Amotl2		Gm15542	Lif
		Ccr5	Kat2b		Igfbp3			Itga1	Rnf135		N4bp1	Slco2a1		Ifitm2	Kremen1
		Plekhg1	Cd70		Hus1			Parp8	Cdk5r1		Snx20	Dnajc13		Ifitm1	Urgcp
		Akap12	C3		Upp1			Hmgcs1	Ccl2		Nod2	Acpp		Ifitm3	Dbnl
		Lrp11	Gm17228		Ikzf1			Zfp131	Ccl7		Rpgrip1l	Tlr9		Irf7	Hus1
		Katna1	Fer		Slc1a4			AC238811.2	Ccl12		Mmp2	Parp3		Slc25a22	Upp1
		Zc3h12d	Xdh		Aftph			AC238940.2	Ccl8		Lpcat2	Cish		Cars	Ikzf1
		Ust	Ltbp1		Lgalsl			BC147527	Rffl		Mt2	Uba7		Gm16589	Akt2-ps
		Sash1	Crim1		Peli1			Flnb	Slfn5		Herpud1	Gmppb		AC163287.1	Plek
		Utrn	Fez2		Vps54			Dnase1l3	Slfn9		AC128663.2	Shisa5		Col4a2	Actr2
		Stx11	Gm10093		Pgam1-ps1			Slc4a7	Slfn8		Nlrc5	Trex1		Rab20	Aftph
		Aig1	Eif2ak2		B3gnt2			Gm6781	Slfn10-ps		Cpne2	Atrip		F10	Peli1
		Hivep2	Tmem178		Gm20645			Ube2e2	Slfn2		Ccl22	Camp		Tmco3	Vps54
		Vta1	Map3k8		Rel			Arf4	Slfn1		Ciapin1	Mtap4		Gm7676	Commd1
		AC111044.1	Gypc		Vrk2			Pde12	Slfn4		Zfp319	Ptpn23		Gm16425	B3gnt2
		3110003A17Rik	Fam53c		Efemp1			Appl1	Slfn3		AA960436	Ccrl2		Gm15359	Gm20645
		Tnfaip3	Egr1		Pnpt1			Il17rd	Gm11427		Rrad	Bcl2a1c		Gm15056	Rel
		Pde7b	Hbegf		Eml6			Arhgef3	Mmp28		Fam96b	Cmtm6		Polb	Vrk2
		Vnn3	Gm6542		Chac2			Prkcd	Ccl5		Psmb10	Azi2		Plat	Pnpt1
		Ptprk	Dcp2		Stc2			Ero1l	Ccl9		Slc12a4	Itga9		Myst3	Eml6
		Ncoa7	Mcc		Ubtd2			Gm15601	Ccl3		Cdh1	Acaa1b		Sfrp1	Chac2
		Rnf217	Lox		Fbxw11			Ddhd1	Ccl4		Dhx38	Myd88		Htra4	Cpeb4
		Zufsp	Snx2		Gm12112			Gch1	1100001G20Rik		Hp	Acaa1a		Plekha2	Ubtd2
		Fam26f	Isoc1		Lcp2			Mapk1ip1l	Dhrs11		Ist1	Csrnp1		Whsc1l1	Fbxw11
		Marcks	Gm4951		Slit3			Pnp	Car4		Zfp821	Gm17200		Rab11fip1	Lcp2
		Fyn	Gm5970		Rars			Pnp2	Trim25		Aars	Lztfl1		Nrg1	Rars
		Cd164	Gm4841		Pttg1			Tox4	Gm11516		Mlkl	Fyco1		Rbpms	Pttg1
		Aim1	F830016B08Rik		Il12b			Slc7a7	Lrrc59		Wdr59	Xcr1		D8Ertd82e	Il12b
		Ascc3	Iigp1		Ublcp1			Mrpl52	Xylt2		Znrf1	Ccr3		Dlc1	Rnf145
		Gp49a	BC023105		Rnf145			Mmp14	Socs7		Bcar1	Plekhg1		Zdhhc2	Irgm1
		Lilrb4	Arhgef37		Adam19			Lrp10	E130012A19Rik		Maf	Akap12		Cnot7	Gm5431
		Mcm9	Gnal		Cyfip2			Slc7a8	Mllt6		Cdyl2	Ulbp1		Mtmr7	Gm12185
		Asf1a	Mppe1		Irgm1			Gm8865	Arl5c		Cmip	Lrp11		Slc7a2	Psme2b-ps
		Gja1	Tcf4		Gm5431			Psme2	Stard3		Irf8	Katna1		Mtus1	9930111J21Rik1
		Ranbp2	Mbd2		Gm12185			Rnf31	Erbb2		Slc7a5	Tab2		AC115807.1	Olfr56
		Sowahc	Lipg		Psme2b-ps			Pspc1	Csf3		Gm17709	Rab32		Tlr3	Tgtp1
		P4ha1	Cndp2		9930111J21Rik1			Gm6904	Hap1		Gm15899	Stx11		Actg-ps1	9930111J21Rik2
		Slc29a3	AI837181		Olfr56			Phf11	Cnp		Tubb3	Plagl1		Acsl1	Tgtp2
		Ppa1	Batf2		Tgtp1			Gm4902	Dhx58		Rhou	Aig1		Casp3	Ifi47
		H2afy2	Prdx5		9930111J21Rik2			D14Ertd668e	Stat5a		Acta1	Hivep2		Irf2	Mgat1
		Gm5424	Pla2g16		Tgtp2			Gm6907	Stat3		Casp1	Vta1		Vegfc	Flt4
		Hk1	Stxbp3b		Ifi47			Setdb2	Ifi35		Casp4	Cited2		Sap30	Gfpt2
		Srgn	Ccdc86		Mgat1			Spata13	Tmem106a		Casp12	3110003A17Rik		AC130841.1	Phf15
		Arid5b	AW112010		Flt4			Kpna3	Dcakd		Mmp13	Reps1		Hmgb2	9530068E07Rik
		Tmem26	Ms4a4c		Gfpt2			Spryd7	Tlk2		Birc2	Nhsl1		Galnt7	Irf1
		Adora2a	Ms4a4b		Mapk9			Trim13	Gm885		Birc3	Perp		Palld	P4ha2
		Susd2	Ms4a6c		Adamts2			Fdft1	Cd300e		Sesn3	Tnfaip3		Ddx60	Tnip1
		Gstt1	Ms4a6b		Irf1			Pinx1	H3f3b		Cwc15	Map3k5		March1	Larp1
		Col6a1	Ms4a4d		Sparc			Ccdc25	Rhbdf2		Chordc1	Vnn3		Tma16	Gm12250
		Pfkl	Gm10212		Larp1			Slc25a37	Socs3		A230050P20Rik	Vnn1		Atp13a1	Igtp
		Cnn2	Ms4a6d		Gm12250			LOXL2	Pgs1		Icam1	Ptprk		Lrrc25	Irgm2
		Sbno2	Lpxn		Igtp			Loxl2	Lgals3bp		mmu-mir-1900	Rspo3		Il12rb1	Nlrp3
		Midn	Tmem2		Irgm2			Tnfrsf10b	Rnf213		Tyk2	Zufsp		Bst2	Gm12611
		Gadd45b	Gm10053		Hist3h2a			Ppp3cc	Bahcc1		Keap1	Fam26f		Jak3	Grap
		Chst11	Cd274		Trim17			Slc39a14	Sectm1a		Atg4d	Dse		Tpm4	BC046404
		Gm8394	Il33		Wnt9a			Polr3d	Rab10		Cdkn2d	Lama4		Hsh2d	Hs3st3b1
		Fabp3-ps1	Asah2		Nlrp3			Bmp1	Dtnb		Slc44a2	Slc16a10		Gm7901	Adprm
		Dram1	Minpp1		Gm12611			Fndc3a	Ubxn2a		Tmed1	Gm9855		Gm5909	Sco1
		Gnptab	Ch25h		Adora2b			Lcp1	Atad2b		AB124611	Aim1		Il15	Gas7
		Chpt1	Ifit2		Adprm			Gtf2f2	Fam49a		Ldlr	Ascc3		Elmod2	Ntn1
		Spic	Ifit3		Sco1			Tsc22d1	Rsad2		Bmper	Gp49a		Zswim4	Pik3r5
		Scyl2	Gm14446		Ntn1			Lacc1	Cmpk2		Dpy19l1	Lilrb4		Ier2	Kdm6b
		Apaf1	I830012O16Rik		Myh10			Dgkh	Ccdc71l		St3gal4	Mcm9		Farsa	Nlgn2
		Vezt	2010002M12Rik		Asgr2			Irg1	Nampt		AC073947.1	Asf1a		Junb	Elp5
		Tmcc3	Ifit1		Cxcl16			Cln5	CT572998.1		Hspa8	Gja1		Hook2	Cxcl16
		Socs2	Pcgf5		Zmynd15			Ednrb	Atxn7l1		Arhgef12	Lims1		Dnaja2	Psmb6
		Dcn	March5		Scimp			Gpr18	Arl4a		Oaf	Ranbp2		Neto2	Scimp
		Tmtc2	Pdlim1		Txndc17			Rictor	Fam177a		Hinfp	Sowahc		N4bp1	Txndc17
		Nav3	Ccnj		Xaf1			Dnajc21	1700047I17Rik2		Amica1	P4ha1		Tmem188	Xaf1
		Rab21	Pik3ap1		P2rx5			Acot10	Psma6		Il10ra	Unc5b		Snx20	Ankfy1
		Rab3ip	Cutc		Rap1gap2			Myo10	Nfkbia		Rnf214	Ppa1		Nod2	P2rx5
		Mdm2	Itprip		Scarf1			Ankrd33b	Gm6395		Pcsk7	Hk1		Mmp2	Scarf1
		Rap1b	Casp7		Tnfaip1			Mtdh	Sav1		Tagln	Srgn		Lpcat2	Cpd
		Tmbim4	Gm1848		Nos2			Rnf19a	Psma3		Sik3	Hnrnph3		Mt2	Tnfaip1
		Gns	Il13ra1		Lgals9			Dcaf13	Daam1		Rbm7	AC153382.1		Herpud1	Nos2
		Tbk1	Lamp2		Crlf3			Trps1	Rtn1		Il18	Zfp365		AC128663.2	Lgals9
		Ppm1h	Rap2c		Adap2			Zhx2	Six1		Zc3h12c	Arid5b		Nlrc5	Suz12
		Usp15	Phf6		Gm11206			Rnf139	Max		Tnfaip8l3	Tmem26		Ccl22	Crlf3
		Tspan31	Mpp1		Rnf135			Trib1	Fut8		Psma4	Bicc1		Cx3cl1	Adap2
		Ddit3	Gm8806		Myo1d			Asap1	Gphn		Pstpip1	Ube2d1		Ccdc102a	Gm11206
		Baz2a	5430427O19Rik		Tmem98			St3gal1	Atp6v1d		Tspan3	Adora2a		Zfp319	Rnf135
		Timeless	Pdk3		Ccl2			Dennd3	Tmem229b		Arid3b	1110038D17Rik		AA960436	Cdk5r1
		Stat2	Fam123b		Ccl7			Ly6i	Actn1		Sema7a	AI646023		Fam96b	Ccl2
		Dgka	Msn		Ccl12			Ly6c1	Sipa1l1		Pml	Susd2		Psmb10	Ccl7
		Mmp19	Gm20489		Ccl8			Ly6c2	1110018G07Rik		Stoml1	Gstt1		Cdh1	Ccl12
		Gm11951	Il2rg		Slfn5			Gsdmd	Jdp2		Uaca	Col6a2		Hp	Ccl8
		Osm	Nono		Slfn9			Parp10	Batf		Tle3	Col6a1		Ist1	Rffl
		Kremen1	Gm9089		Slfn8			1110038F14Rik	Tgfb3		Anp32a	Icosl		Zfp821	Slfn5
		Dbnl	Gm6377		Slfn10-ps			Apol7a	Sptlc2		Smad6	Gadd45b		Ddx19b	Slfn9
		Myo1g	Gm6335		Slfn2			Apol9b	Cpsf2		Map2k1	Ankrd24		Aars	Slfn8
		Upp1	Gla		Slfn1			Apol7c	Ddx24		Car12	Tdg		Mlkl	Slfn10-ps
		Ikzf1	Armcx6		Slfn4			Apol10b	Ifi27l2a		CT025701.2	Aldh1l2		Znrf1	Slfn2
		Gm12003	Col4a5		Slfn3			AL592187.1	Serpina3e-ps		Aqp9	A230046K03Rik		Bcar1	Slfn1
		Plek	Iqsec2		Gm11427			Apol9a	Serpina3f		Aldh1a2	Cry1		Maf	Slfn4
		Actr2	Gm4750		Mmp28			Triobp	Serpina3h		Mapk6	Gm8394		Cdyl2	Slfn3
		Rab1	Gm8464		Gm11435			Maff	Serpina3g		Tmod3	Pwp1		Irf8	Mmp28
		Slc1a4	Sat1		Ccl5			Apobec3	Serpina3i		Mb21d1	Fbxo7		Slc7a5	Ccl5
		Aftph	Prdx4		Wfdc17			Gm5806	Serpina3n		Phip	Timp3		Gm17709	Ccl3
		Peli1	Tlr7		Usp32			Pim3	Vrk1		Hmgn3	Fabp3-ps1		Fam38a	Ccl4
		Vps54	Mid1		Med13			Mapk11	Wars		Fam46a	Dram1		AC167359.1	1100001G20Rik
		Commd1	G530011O06Rik		Bzrap1			Cacnb3	Dync1h1		Tpbg	Chpt1		Tubb3	Dhrs11
		B3gnt2	G530011O06RIK		Msi2			Rnd1	Exoc3l4		Zfp949	Spic		Rhou	Car4
		Gm20645	MID1		Luc7l3			Slc11a2	AC122190.1		Gm2382	Apaf1		Acta1	Med13
		Rel	G530011O06RIK		Col1a1			Gpr84	Tnfaip2		Bcl2a1d	Tmpo		Itgb1	Bzrap1
		Pnpt1			Spop			Itga5	Itgb8		Bcl2a1a	Tmcc3		AC239880.1	Msi2
		Psme4			Ube2z			Mefv	BC016423		Bcl2a1b	Dcn		Casp1	Trim25
		Chac2			Tbkbp1			Zfp263	Asb13		Plscr1	Kitl		Casp4	Gm11516
		Stc2			Socs7			Socs1	Klf6		Xrn1	Pawr		Casp12	Cacna1g
		Cpeb4			Mllt6			Snn	Pfkp		Atp1b3	Phlda1		Mmp13	Lrrc59
		Fbxw11			Arl5c			Zc3h7a	Wdr37		Il20rb	Rab21		Mmp3	Spop
		Gm12112			Stard3			Gspt1	Idi1		Nck1	Rab3ip		Tmem123	Ube2z
		Anp32-ps			Hap1			3110001I22Rik	Lgals8		Amotl2	Mdm2		Birc2	Snx11
		Lcp2			Fkbp10			Abcc1	Psma2		Slco2a1	Rap1b		Birc3	Socs7
		Ccdc99			Cnp			Cebpd	Inhba		Dnajc13	Dyrk2		Arhgap42	Mllt6
		Rars			Dhx58			Sept5	Gpr141		Tlr9	Irak3		Maml2	Arl5c
		Pttg1			Rab5c			B3gnt5	Aoah		Dusp7	Tmbim4		Sesn3	Stard3
		Il12b			Stat3			Abcc5	Lrrc16a		Parp3	Hmga2		Endod1	Erbb2
		Ublcp1			Ifi35			Igf2bp2	Serpinb9		Manf	Msrb3		A230050P20Rik	Csf3
		Rnf145			Fam171a2			Tra2b	Serpinb9b		Cish	Lemd3		Icam1	Wipf2
		Irgm1			Fzd2			Rtp4	Cdyl		Mst1r	Tbk1		mmu-mir-1900	Smarce1
		Gm5431			Arf2			Ccdc50	Gcnt2		Uba7	BC048403		Raver1	Hap1
		Gm12185			Tlk2			Apod	Edn1		Gmppb	Srgap1		Tyk2	Cnp
		Psme2b-ps			Mrc2			Heg1	Phactr1		Ip6k2	Tmem5		Keap1	Dhx58
		9930111J21Rik1			Tanc2			Dirc2	Fbxw17		Shisa5	Usp15		Atg4d	Rab5c
		Olfr56			Gna13			Parp14	Hrh2		Trex1	Timeless		Cdkn2d	Stat5b
		Tgtp1			H3f3b			Dtx3l	Hk3		Atrip	Stat2		Tmed1	Stat5a
		9930111J21Rik2			Rhbdf2			Parp9	Rgs14		Camp	Ikzf4		AB124611	Stat3
		Tgtp2			Socs3			Pla1a	Caml		Mtap4	Dgka		Ldlr	Ifi35
		Ifi47			Pgs1			Tmem39a	H2afy		Ptpn23	Gm11951		Dpy19l1	Mpp2
		Mgat1			Lgals3bp			Boc	Zcchc6		Ccrl2	Lif		Herpud2	Plcd3
		Flt4			Rnf213			Btla	Ctla2b		Bcl2a1c	Kremen1		AC073947.1	Tlk2
		Ppp2ca			Hmga1-rs1			Cd200	Hiatl1		Cmtm6	Urgcp		Hspa8	Gna13
		9530068E07Rik			Slc16a3			Ift57	RP23-210I20.4		Azi2	Dbnl		2610203C20Rik	Cd300e
		Irf1			Sectm1a			Nfkbiz	Papd7		Itga9	Polm		Arhgef12	H3f3b
		Tnip1			Ncoa1			Filip1l	Trip13		Plcd1	Aebp1		Oaf	Rhbdf2
		Anxa6			Atad2b			Dcbld2	Ell2		Acaa1b	Myo1g		Hinfp	Socs3
		Larp1			Gm7099			St3gal6	Glrx		Myd88	Upp1		Phldb1	Pgs1
		Gm12250			Nol10			Cldn25	Rhobtb3		Acaa1a	Ikzf1		Mll1	Lgals3bp
		Igtp			Odc1			Mina	Vcan		Csrnp1	Plek		Amica1	Rnf213
		Irgm2			Rsad2			Zfp654	Papd4		Gm17200	Actr2		Il10ra	Sectm1a
		Hist3h2a			Cmpk2			Cggbp1	Homer1		Lztfl1	Aftph		Rnf214	Rab10
		Trim17			Pxdn			Samsn1	F2rl1		Xcr1	Peli1		Pcsk7	Dtnb
		Nlrp3			Lamb1			Usp25	F2r		Ccr1	Vps54		Tagln	Ubxn2a
		Gm12611			Nampt			D16Ertd472e	Tmem171		Ccr5	Commd1		Sik3	Atad2b
		Adora2b			CT572998.1			mmu-mir-155	Cd180		Plekhg1	B3gnt2		Rbm7	Gm7099
		Map2k4			F730043M19Rik			Mrpl39	Plk2		Akap12	Gm20645		Il18	Id2
		Adprm			Atxn7l1			Jam2	Mier3		Lrp11	Rel		Cryab	Rsad2
		Sco1			Hdac9			Ets2	Ppap2a		Katna1	Vrk2		Ppp2r1b	Cmpk2
		Gas7			Gm5434			Mx1	Fst		Zc3h12d	Efemp1		Zc3h12c	Ccdc71l
		Ntn1			Arl4a			Mx2	Parp8		Tab2	Pnpt1		Tnfaip8l3	Nampt
		Pik3r5			Dock4			Ezr	AC238811.2		Ust	Chac2		Psma4	CT572998.1
		Pik3r6			Arhgap5			Tagap1	AC238940.2		Sash1	Stc2		Rcn2	Atxn7l1
		Myh10			Nfkbia			Rnaset2b	BC147527		Rab32	Cpeb4		Tspan3	Gm5434
		Nlgn2			Arf6			Tagap	Flnb		Utrn	Rhbdf1		Sema7a	Arl4a
		Asgr2			Sav1			Rnaset2a	Dnase1l3		Stx11	Fbxw11		Pml	Dock4
		Cxcl16			Psma3			Agpat4	Abhd6		Plagl1	Lcp2		Uaca	Snx6
		Scimp			Arid4a			Sod2	Nkiras1		Aig1	Rars		Tle3	Fam177a
		Xaf1			Daam1			Gpr31b	Ube2e1		Hivep2	Pttg1		Anp32a	1700047I17Rik2
		Ankfy1			Rtn1			Has1	Ube2e2		Gpr126	Il12b		Smad6	Psma6
		Rap1gap2			Hif1a			Fpr1	Anxa7		Vta1	Rnf145		Map2k1	Nfkbia
		Scarf1			Hspa2			Fpr2	Vcl		AC111044.1	Cyfip2		Herc1	Gm6395
		Ywhae			Max			Fpr3	Arf4		3110003A17Rik	Irgm1		Car12	Sav1
		Cpd			Fut8			Gm7809	Appl1		Tnfaip3	Gm5431		Rab8b	Psma3
		Slc6a4			Atp6v1d			Mmp25	Il17rd		Pde7b	Gm12185		Aqp9	Arid4a
		Nos2			Tmem229b			Cdkn1a	Arhgef3		RP24-547D11.3	Psme2b-ps		Nedd4	Daam1
		Lgals9			Smoc1			Pim1	Cacna1d		Vnn3	9930111J21Rik1		Mapk6	Rtn1
		Crlf3			1110018G07Rik			Ftsjd2	Sh3bp5		Ncoa7	Olfr56		Tmod3	Six1
		Adap2			Jdp2			Rnf8	Arhgap22		Zufsp	Tgtp1		Tmod2	Hif1a
		Gm11206			Tgfb3			Daxx	Gm15512		Fam26e	9930111J21Rik2		Lysmd2	Syne2
		Rnf135			Tmed8			Tapbp	Gm15601		Fam26f	Tgtp2		Mb21d1	Hspa2
		Ccl2			Serpina3e-ps			Tap1	Ddhd1		Marcks	Ifi47		Phip	Max
		Ccl7			Serpina3f			Gm20496	Gch1		Fyn	Flt4		Hmgn3	Fut8
		Ccl12			Serpina3h			Tap2	Mapk1ip1l		Traf3ip2	Gfpt2		Fam46a	Gphn
		Ccl8			Serpina3g			H2-Eb2	Ktn1		Cd164	Sqstm1		Tpbg	Atp6v1d
		Slfn5			Serpina3i			Ppt2	Pnp		Aim1	Phf15		Zfp949	Zfyve26
		Slfn9			Serpina3n			Fkbpl	Pnp2		Ascc3	9530068E07Rik		Gm2382	Actn1
		Slfn8			Evl			Cfb	Ndrg2		Gp49a	Irf1		Bcl2a1d	Sipa1l1
		Slfn10-ps			Degs2			Gm20547	Arhgef40		Lilrb4	P4ha2		Bcl2a1a	Psen1
		Slfn2			Wars			C2	Tox4		Gja1	Gm12226		Bcl2a1b	1110018G07Rik
		Slfn1			Dync1h1			Hspa1b	Mmp14		Lims1	Tnip1		Mthfs	Jdp2
		Slfn4			Exoc3l4			Hspa1a	Slc7a8		Ranbp2	Sparc		Plscr1	Batf
		Slfn3			AC122190.1			Tnf	Psme1		Sowahc	Larp1		Plod2	Tgfb3
		Gm11427			Ppp1r13b			Lta	Psme2		P4ha1	Gm12250		Xrn1	Calm1
		Mmp28			Gpr132			Gm16181	Rnf31		Ddit4	Igtp		Atp1b3	Btbd7
		Gm11435			Pacs2			H2-Q4	Irf9		Ppa1	Irgm2		Armc8	Ddx24
		Ccl5			Itgb8			Ier3	Cenpj		H2afy2	Hist3h2a		Il20rb	Ifi27l2a
		Ccl9			BC016423			Trim26	Gm6904		Gm5424	Trim17		Nck1	Serpina3e-ps
		Ccl3			Asb13			H2-M2	Phf11		Hk1	Nlrp3		Ppp2r3a	Serpina3f
		Ccl4			Akr1c14			Enpp4	Gm4902		Srgn	Grap		Amotl2	Serpina3h
		Wfdc17			Klf6			Clic5	D14Ertd668e		Arid5b	BC046404		Slco2a1	Serpina3g
		Usp32			Pfkp			Nfkbie	Gm6907		Tmem26	Adprm		Dnajc13	Serpina3i
		Med13			Wdr37			Tjap1	Setdb2		Adora2a	Sco1		Atp2c1	Serpina3n
		Bzrap1			Dip2c			Foxp4	Spata13		Susd2	Gas7		Tlr9	Degs2
		Trim25			Nid1			Trem1	Kpna3		Gstt1	Ntn1		Parp3	Wars
		Xylt2			Inhba			Mocs1	Spryd7		Prmt2	Pik3r5		Manf	Dync1h1
		Spop			Gpr141			Pot1b	Ccdc25		Col6a1	Nlgn2		Cish	Exoc3l4
		Ube2z			Aoah			Emr4	Ptk2b		Pfkl	Cxcl16		Uba7	AC122190.1
		Npepps			Lrrc16a			Ebi3	Dpysl2		Icosl	Psmb6		Gmppb	Tnfaip2
		Socs7			Fam65b			Ccdc94	Ppp2r2a		Arid3a	Scimp		Trex1	Itgb8
		Mllt6			Serpinb1a			Stap2	Slc25a37		Cnn2	Xaf1		Atrip	BC016423
		Lasp1			Serpinb6b			Tnfsf9	LOXL2		Sbno2	Ankfy1		Camp	Asb13
		Arl5c			Serpinb9			C3	Loxl2		Gadd45b	Serpinf1		Mtap4	Net1
		Stard3			Serpinb9b			Trip10	Slc39a14		Zbtb7a	Scarf1		Ptpn23	Klf6
		Ccr7			Serpinb1b			Rab12	Bmp1		Pias4	Cpd		Ngp	Pfkp
		Hap1			Cdyl			Wdr43	Fndc3a		Sirt6	Slc6a4		Ccrl2	Wdr37
		Jup			Nrn1			Slc30a6	Lrch1		Chst11	Gm12346		Bcl2a1c	Inhba
		Cnp			Ly86			Eif2ak2	5031414D18Rik		Cry1	Nos2		Cmtm6	Gpr141
		Nkiras2			Gcnt2			Tmem178	Lcp1		Gm8394	Lgals9		Azi2	Aoah
		Dhx58			Hivep1			Ppm1b	Tsc22d1		Fabp3-ps1	Crlf3		Gm10157	Lrrc16a
		Rab5c			Edn1			Foxn2	Lacc1		Dram1	Adap2		Acaa1b	Fam65b
		Stat3			Phactr1			Map3k8	Epsti1		Gnptab	Gm11206		Oxsr1	Serpinb6b
		Ifi35			Ccdc90a			Zeb1	Dgkh		Spic	Rnf135		Myd88	Serpinb9
		Mpp2			Jarid2			Rbbp8	1190002H23Rik		Scyl2	Cdk5r1		Acaa1a	Serpinb9b
		Fam171a2			Ogn			Riok3	Irg1		Apaf1	Ccl2		Csrnp1	Serpinb1b
		Dcakd			Fbxw17			Ttc39c	Gpr18		Vezt	Ccl7		Higd1a	Cdyl
		Tlk2			Hrh2			Tpgs2	Rictor		Tmcc3	Ccl12		Gm17200	Hivep1
		Limd2			Hk3			Etf1	Pdzd2		Socs2	Ccl8		Gm10052	Edn1
		Gm885			Rgs14			Cd14	Acot10		Eea1	Rffl		Lztfl1	Cd83
		Gna13			Dbn1			Taf7	Myo10		Dcn	Slfn5		Xcr1	Fbxw17
		Cd300e			Tifab			Rnf14	Mtdh		Tmtc2	Slfn9		Ccr5	Syk
		Cd300lf			Idnk			Eif3j2	Ext1		Nav3	Slfn8		Plekhg1	Hrh2
		Slc9a3r1			Zcchc6			Dcp2	Tnfrsf11b		Phlda1	Slfn10-ps		Akap12	Hk3
		Tmem104			RP23-210I20.4			Mcc	Nov		Rab21	Slfn2		Esr1	Rgs14
		Hn1			Papd7			Trim36	Zhx2		Rab3ip	Slfn1		Ulbp1	Caml
		Mif4gd			Erap1			Eif1a	Rnf139		Mdm2	Slfn4		Lrp11	H2afy
		Slc25a19			Vcan			Srfbp1	Ndrg1		Rap1b	Slfn3		Katna1	Zcchc6
		Grb2			Ssbp2			Lox	Gm17035		Dyrk2	Gm11427		Tab2	Ctla2b
		H3f3b			Papd4			Gm4951	Gm2895		Irak3	Mmp28		Ust	Ptch1
		Unc13d			Homer1			Gm5970	St3gal1		Tmbim4	Gm11435		Sash1	Hiatl1
		Fam100b			F2rl1			Gm4841	Dennd3		Gns	Ccl5		Samd5	RP23-210I20.4
		Rhbdf2			F2r			F830016B08Rik	Ly6i		Tbk1	Ccl9		Rab32	Papd7
		Socs3			Tmem171			Iigp1	Ly6c1		Srgap1	Ccl3		Utrn	Trip13
		Pgs1			Cd180			BC023105	Ly6c2		Ppm1h	Ccl4		Stx11	Ell2
		Lgals3bp			Mast4			Pdgfrb	Gsdmd		Usp15	1100001G20Rik		Plagl1	Glrx
		Cbx4			Mier3			Arhgef37	Parp10		Ddit3	Heatr6		Aig1	Rhobtb3
		Rnf213			Ppap2a			Csnk1a1	1110038F14Rik		Baz2a	Car4		Hivep2	Vcan
		Actg1			Fst			Alpk2	Apol7a		Timeless	Med13		Gpr126	Papd4
		AL669855.1			Itga1			Malt1	Apol9b		Stat2	Bzrap1		Vta1	F2rl1
		Rac3			Parp8			Ptpn2	Apol7c		Dgka	Msi2		AC111044.1	F2r
		Cbr2			BC147527			Lipg	Apol10b		Gm11951	Trim25		Cited2	Tmem171
		Slc16a3			Flnb			Pstpip2	AL592187.1		Osm	Cacna1g		Heca	Cd180
		Sectm1a			Dnase1l3			Tshz1	Apol9a		Lif	Xylt2		3110003A17Rik	Plk2
		BC017643			Abhd6			Clcf1	Cdc42ep1		Kremen1	Col1a1		Reps1	Mier3
		Rab10			Kctd6			Fosl1	Triobp		Dbnl	Ube2z		Perp	Ppap2a
		Ncoa1			Ptprg			Rela	Tmem184b		Myo1g	Snx11		Tnfaip3	Ndufs4
		Laptm4a			Ube2e1			Cdc42ep2	Apobec3		Upp1	Nfe2l1		Pde7b	Fst
		Gm7099			Ube2e2			Batf2	Zc3h7b		Ikzf1	E130012A19Rik		RP24-547D11.3	Itga1
		Fam49a			Ndst2			Ehd1	Gm5806		Gm12003	Mllt6		Vnn3	Parp8
		Odc1			Plau			Cdc42bpg	A4galt		Plek	Arl5c		Gm15270	AC238811.2
		Gm16372			Dlg5			Rps6ka4	Tspo		Actr2	Stard3		Ctgf	AC238940.2
		Rsad2			Arf4			Ccdc88b	Tcea1-ps1		Rab1	Erbb2		Ncoa7	BC147527
		Cmpk2			Arhgef3			Prdx5	Lrrk2		Aftph	Csf3		Rnf217	Flnb
		Fam110c			Anxa8			Stip1	Rnd1		Peli1	Hap1		Zufsp	Dnase1l3
		Ccdc71l			Bmpr1a			2700081O15Rik	Tmbim6		Vps54	Cnp		Fam26e	Abhd6
		Nampt			Gm16439			Pla2g16	Slc11a2		Commd1	Dhx58		Fam26f	Nkiras1
		CT572998.1			Fermt2			Syt7	Nr4a1		B3gnt2	Rab5c		Dse	Ube2e1
		Atxn7l1			Ddhd1			Slc15a3	Gpr84		Gm20645	Stat5b		Marcks	Ube2e2
		Tspan13			Bmp4			Tmem132a	Itga5		Rel	Stat5a		Lama4	2700060E02Rik
		Gm5434			Gch1			Ccdc86	Pde1b		Pnpt1	Stat3		Fyn	Anxa7
		Arl4a			Mapk1ip1l			AW112010	Mefv		Psme4	Ifi35		Traf3ip2	Arf4
		Dock4			Ktn1			Ms4a4c	Carhsp1		Stc2	Tmem106a		Slc16a10	Appl1
		Snx6			Pnp			Ms4a4b	Socs1		Cpeb4	Mpp2		Gm9855	Il17rd
		1700047I17Rik2			Pnp2			Ms4a6c	Snn		Fbxw11	Grn		Aim1	Arhgef3
		Psma6			Rnase6			Ms4a4d	Zc3h7a		Gm12112	Fam171a2		Ascc3	Dcp1a
		Nfkbia			Tox4			Ms4a6d	Bfar		Anp32-ps	Plcd3		Gp49a	Tmem110
		Sav1			Mmp14			Zfand5	3110001I22Rik		Lcp2	Tlk2		Lilrb4	Sh3bp5
		Psma3			Slc7a8			Gda	Marf1		Pttg1	Ace		Gja1	Arhgap22
		Arid4a			Psme1			Tmem2	Cebpd		Il12b	Gm885		Ranbp2	Gm15512
		Daam1			Psme2			Gm10053	Ece2		Ublcp1	Gna13		Sowahc	Ddhd1
		Rtn1			Rnf31			Cbwd1	Igf2bp2		Rnf145	Sox9		P4ha1	Gch1
		Hif1a			Ltb4r1			Rcl1	Rtp4		Clint1	Cd300e		Ddit4	Ktn1
		Max			Cenpj			Jak2	Il1rap		Irgm1	Slc9a3r1		Ppa1	Pnp
		Fut8			Parp4			Cd274	Apod		Gm5431	H3f3b		Gm5424	Pnp2
		Atp6v1d			Rcbtb1			C030046E11Rik	Lrch3		Gm12185	Rhbdf2		Hk1	Rnase6
		Tmem229b			Gm6904			Sgms1	Heg1		Psme2b-ps	Socs3		Srgn	Ndrg2
		Arg2			Phf11			Papss2	Kalrn		9930111J21Rik1	Pgs1		Sirt1	Arhgef40
		4933426M11Rik			Gm4902			Fas	Mylk		Olfr56	Lgals3bp		AC153382.1	Tox4
		Sipa1l1			D14Ertd668e			Ch25h	Ptplb		Tgtp1	C1qtnf1		Zfp365	Mmp14
		Psen1			Gm6907			Ifit2	Dirc2		9930111J21Rik2	Rnf213		Arid5b	Slc7a8
		Npc2			Setdb2			Ifit3	Parp14		Tgtp2	Bahcc1		Adora2a	Zfhx2
		1110018G07Rik			Mtmr6			Gm14446	Dtx3l		Ifi47	Sectm1a		Susd2	Psme1
		Jdp2			Spata13			I830012O16Rik	Parp9		Flt4	Rab10		Gstt1	Psme2
		Batf			Kpna3			2010002M12Rik	Cd86		Gfpt2	Dtnb		Col6a2	Rnf31
		Irf2bpl			Trim13			Ifit1	Hcls1		Tbc1d9b	Ubxn2a		Col6a1	Cenpj
		Vipas39			Rnaseh2b			Pcgf5	Lrrc58		Phf15	Atad2b		Pfkl	Parp4
		Ahsa1			Ccdc25			March5	Gm15725		Ppp2ca	Fam49a		Icosl	Gm6904
		Sptlc2			Slc25a37			Ccnj	COX17		9530068E07Rik	Trib2		Sbno2	Phf11
		Slirp			Loxl2_1			Gm6776	Pla1a		Irf1	Rsad2		Gadd45b	Gm4902
		Snw1			Loxl2_2			Pprc1	Adprh		Tnip1	Cmpk2		Tdg	D14Ertd668e
		Ddx24			Bmp1			Nfkb2	Cd80		Anxa6	Fam110c		Aldh1l2	Gm6907
		Ifi27l2a			Hr			Psd	Tmem39a		Larp1	Lamb1		Cry1	Setdb2
		Ifi27l2b			Fndc3a			Acsl5	Boc		Gm12250	Hbp1		Gm8394	Spata13
		Serpina3e-ps			Lrch1			Casp7	Btla		Igtp	Ccdc71l		Timp3	Kpna3
		Serpina3f			5031414D18Rik			Gripap1	Cd200		Irgm2	Nampt		Fabp3-ps1	Spryd7
		Serpina3h			Lacc1			Cybb	Gm5406		Wnt9a	CT572998.1		Dram1	Trim13
		Serpina3g			Epsti1			Chst7	Phldb2		Nlrp3	Atxn7l1		Scyl2	Wdfy2
		Serpina3i			Dgkh			Timp1	Cd47		Flii	Gm5434		Apaf1	Ccdc25
		Serpina3n			1190002H23Rik			Il13ra1	Bbx		Gm12611	Arl4a		Tmpo	Ptk2b
		Evl			Irg1			Rap2c	Alcam		Adora2b	Baz1a		Vezt	Trim35
		Degs2			Gpc6			Gm14639	Nfkbiz		Ubb	Fam177a		Tmcc3	Ppp2r2a
		Wars			Farp1			Gm7327	Tfg		BC046404	1700047I17Rik2		Socs2	Slc25a37
		Dync1h1			Gpr18			Mecp2	Tomm70a		Map2k4	Psma6		Ube2n	LOXL2
		Tecpr2			Tmtc4			Gm6039	Filip1l		Zkscan6	Nfkbia		Btg1	Loxl2
		Ppp1r13b			Ghr			Gyk	Dcbld2		Adprm	Gm6395		Tmtc2	Ppp3cc
		Asb13			Osmr			5430427O19Rik	Cldn25		Sco1	Sav1		Ppp1r12a	Slc39a14
		Klf6			Acot10			Il2rg	Mina		Gas7	Frmd6		Phlda1	Bmp1
		Pfkp			Myo10			Gm9089	4930453N24Rik		Stx8	Psma3		Rab3ip	Fndc3a
		Wdr37			Sdc2			Gm6206	Cggbp1		Ntn1	Daam1		Mdm2	Lrch1
		Lgals8			Laptm4b			Gm6377	Usp25		Pik3r5	Rtn1		Rap1b	5031414D18Rik
		Psma2			Zfpm2			Nox1	D16Ertd472e		Pik3r6	Six1		Dyrk2	Lcp1
		Inhba			Pkhd1l1			Psmd10	mmu-mir-155		Myh10	Hif1a		Cand1	Lacc1
		Aoah			Trps1			Acot9	Jam2		Ndel1	Syne2		Irak3	Dgkh
		Lrrc16a			Enpp2			G530011O06Rik	Gm2541		Kdm6b	Max		Tmbim4	1190002H23Rik
		Ly86			Rnf139			G530011O06RIK	Adamts1		Nlgn2	Fut8		Msrb3	Irg1
		Gcnt2			Fam49b			G530011O06RIK	Ifnar2		Asgr2	Gphn		Lemd3	Mbnl2
		Edn1			Wisp1				Morc3		Cxcl16	Atp6v1d		Tbk1	Gpr18
		Jarid2			Dennd3				Mx1		Zmynd15	Tmem229b		Usp15	Tmtc4
		Fbxw17			Lynx1				Mx2		Psmb6	Rdh11		Baz2a	Ptger4
		Gadd45g			Ly6e				Tagap1		Scimp	Actn1		Timeless	Rictor
		Syk			Ly6i				Rnaset2b		Xaf1	Sipa1l1		Stat2	Pdzd2
		Nfil3			Ly6a				Tagap		Ankfy1	Npc2		Dgka	Acot10
		Hrh2			Ly6c1				Rnaset2a		Rap1gap2	1110018G07Rik		Gm11951	Myo10
		Hk3			Ly6c2				Gm15425		Mir22hg	Jdp2		Lif	Trio
		Rgs14			Gsdmd				Gm17087		Scarf1	Batf		Kremen1	Ankrd33b
		H2afy			Parp10				Sod2		Ywhae	Sptlc2		Dbnl	Mtdh
		Tgfbi			Grina				Gpr31b		Cpd	Snw1		Aebp1	Stk3
		Idnk			1110038F14Rik				Chd1		Blmh	Calm1		Myo1g	Tnfrsf11b
		Zcchc6			Apol7a				Lnpep		Slc6a4	Ddx24		Igfbp3	Nov
		Ctla2b			Apol9b				Has1		Nos2	Ifi27l2a		Hus1	Zhx2
		Zfp429			Apol7c				Fpr1		Lgals9	Ifi27l2b		Upp1	Rnf139
		RP23-210I20.4			Apol10b				Fpr2		Crlf3	Serpina3e-ps		Ikzf1	Ndrg1
		Papd7			AL592187.1				Fpr3		Adap2	Serpina3f		Gm12003	Gm17035
		Ell2			Apol9a				Clcn7		Gm11206	Serpina3h		Sec61g	Gm2895
		Glrx			Cdc42ep1				Dusp1		Rnf135	Serpina3g		Plek	St3gal1
		Rhobtb3			Sh3bp1				Cdkn1a		Ccl2	Serpina3i		Actr2	Dennd3
		Gm8399			Triobp				Pim1		Ccl7	Serpina3n		Sertad2	Ly6i
		Vcan			Maff				Ftsjd2		Ccl12	Wars		Aftph	Ly6a
		Msh3			Tmem184b				Rnf8		Ccl8	Dync1h1		Peli1	Ly6c1
		Dhfr			Ddx17				Ccdc167		Rffl	Hsp90aa1		Vps54	Ly6c2
		Papd4			Apobec3				BC051226		Slfn5	Exoc3l4		Pgam1-ps1	Gsdmd
		Homer1			Atf4				Daxx		Slfn9	AC122190.1		Commd1	Parp10
		F2rl1			Tspo				Tapbp		Slfn8	Tnfaip2		B3gnt2	1110038F14Rik
		Iqgap2			Mapk11				Brd2		Slfn10-ps	Itgb8		Gm20645	Apol6
		Tmem171			Cpne8				Psmb9		Slfn2	BC016423		Rel	Apol7a
		Naip6			Tcea1-ps1				Tap1		Slfn1	Asb13		Vrk2	Apol9b
		Cd180			Lrrk2				Psmb8		Slfn4	Net1		Pnpt1	Apol7c
		Mier3			Pphln1				Gm20496		Slfn3	Klf6		Eml6	Apol10b
		Ppap2a			Vdr				Tap2		Gm11427	Pfkp		Chac2	AL592187.1
		Ndufs4			Tmbim6				C4b		Mmp28	Wdr37		Stc2	Apol9a
		Fst			Slc4a8				Cfb		Gm11435	Idi1		Cpeb4	Cdc42ep1
		Mocs2			Acvrl1				Gm20547		Ccl5	Lgals8		Ubtd2	Triobp
		Itga1			Igfbp6				Hspa1b		Ccl9	Gm2399		Fbxw11	Maff
		Parp8			Gpr84				Hspa1a		Ccl3	Prl2c3		Gm12112	Tmem184b
		Hmgcs1			Itga5				Abhd16a		Ccl4	Prl2c2		Anp32-ps	Apobec3
		BC147527			Pde1b				Tnf		Wfdc17	Nid1		Lcp2	Gm5806
		Flnb			Mefv				Lta		1100001G20Rik	Psma2		Rars	Tspo
		Dnase1l3			Coro7				Nfkbil1		Usp32	Inhba		Pttg1	Lrrk2
		Abhd6			Vasn				Gm16181		Med13	Gpr141		Il12b	Pphln1
		Pxk			Ppl				Ier3		Smg8	Aoah		Ublcp1	Arid2
		Kctd6			Carhsp1				H2-T24		Bzrap1	Lrrc16a		Rnf145	Rnd1
		Nkiras1			Usp7				H2-T23		Trim25	Fam65b		Clint1	Tmbim6
		Ube2e1			Ciita				H2-T22		Lrrc59	Irf4		Cyfip2	Lima1
		Gm6781			Socs1				C920025E04Rik		Xylt2	Serpinb6b		Med7	Slc11a2
		Anxa7			Snn				H2-T10		Ube2z	Serpinb9		Gm12183	Smagp
		Ndst2			Zc3h7a				Trim26		Npepps	Serpinb9b		Irgm1	Gpr84
		Zcchc24			Bfar				Ppp1r11		Socs7	Serpinb1b		Gm5431	Itga5
		Arf4			3110001I22Rik				H2-M3		Arhgap23	Cdyl		Gm12185	Pde1b
		Arhgef3			Pi4ka				H2-M2		Mllt6	Ly86		Psme2b-ps	Mefv
		Cacna1d			Snap29				Cd2ap		Arl5c	Edn1		9930111J21Rik1	Carhsp1
		Dcp1a			Sept5				Enpp5		Stard3	Phactr1		Olfr56	Usp7
		Gm16439			B3gnt5				Enpp4		Csf3	Jarid2		Tgtp1	Ciita
		Gch1			Ece2				Clic5		Ccr7	Rnf144b		9930111J21Rik2	Socs1
		Pnp			Rtp4				Nfkbie		Hap1	Fbxw17		Tgtp2	Snn
		Pnp2			Lpp				Gtpbp2		Jup	Syk		Ifi47	Zc3h7a
		Tox4			Apod				Foxp4		Cnp	Hrh2		Mgat1	Bfar
		Slc7a7			Lrch3				Trem1		Nkiras2	Hk3		Flt4	3110001I22Rik
		Mrpl52			Heg1				Treml2		Dhx58	Rgs14		Gfpt2	Marf1
		Mmp14			Kalrn				B430306N03Rik		Rab5c	Caml		Phf15	Pi4ka
		Lrp10			Parp14				Plcl2		Stat5a	H2afy		9530068E07Rik	B3gnt5
		Slc7a8			Dtx3l				Kat2b		Stat3	Idnk		Irf1	Ece2
		Gm8865			Parp9				Ebi3		Ifi35	Spata31d1b		Tnip1	Rtp4
		Psme1			Cd86				Ccdc94		Mpp2	Zcchc6		Sparc	Il1rap
		Psme2			Fstl1				Gtf2f1		Grn	Gas1		Larp1	Ccdc50
		Rnf31			Lrrc58				Tnfsf9		Fam171a2	Ctla2b		Gm12250	Apod
		Cenpj			Gm15725				Cd70		Dcakd	Ctla2a		Igtp	Lrch3
		Gm6904			Boc				C3		Tlk2	Fancc		Irgm2	Snx4
		Phf11			Cd200r4				Trip10		Limd2	Ptch1		Arf1	Heg1
		Gm4902			Ccdc80				Emr1		Gm885	Hiatl1		Wnt9a	Kalrn
		D14Ertd668e			Gm5406				Gm17228		Gna13	Zfp429		Gm12263	Mylk
		Gm6907			Phldb2				Rab12		Cdc42ep4	RP23-210I20.4		Nlrp3	Ptplb
		Setdb2			Cd47				Wdr43		Cd300e	Papd7		Gm12611	Dirc2
		Cab39l			Bbx				Crim1		Hn1	Trip13		Grap	Parp14
		Spata13			Tfg				Gm10093		Mif4gd	Erap1		Adora2b	Dtx3l
		Kpna3			Tmem45a				Heatr5b		H3f3b	Ell2		Hs3st3b1	Parp9
		Trim13			Tomm70a				Eif2ak2		Unc13d	Glrx		Adprm	Cd86
		Fdft1			Col8a1				Tmem178		Fam100b	Rhobtb3		Sco1	Hcls1
		Ccdc25			Dcbld2				Prkce		Rhbdf2	Gm8185		Ntn1	Lrrc58
		Ptk2b			St3gal6				Ston1		Socs3	Vcan		Pik3r5	Gm15725
		Dpysl2			Cldn25				Cul2		Pgs1	Papd4		Pik3r6	Cox17
		Ppp2r2a			Pros1				Map3k8		Cyth1	Homer1		Ndel1	COX17
		Slc39a14			Vgll3				Zeb1		Lgals3bp	F2rl1		Kdm6b	Pla1a
		Bmp1			Usp25				Rbbp8		Rnf213	Tmem171		Nlgn2	Adprh
		Fndc3a			mmu-mir-155				Gm6457		Actg1	Mtap1b		Eif5a	Cd80
		Lrch1			Mrpl39				Fhod3		AL669855.1	Cd180		Elp5	Poglut1
		5031414D18Rik			Jam2				Gypc		Rac3	Plk2		Asgr2	Tmem39a
		Lacc1			Adamts5				Fam53c		Cbr2	Mier3		Cxcl16	Boc
		Epsti1			Synj1				Hbegf		Slc16a3	Ppap2a		Zmynd15	Btla
		Dgkh			Morc3				Gm6542		Sectm1a	Fst		Scimp	Cd200
		1190002H23Rik			Mx1				Cd14		Rab10	Itga2		Txndc17	Gm5406
		Irg1			Mx2				Taf7		Kif3c	Parp8		Xaf1	Phldb2
		Mbnl2			Tagap1				Rnf14		Ncoa1	AC238811.2		P2rx5	Pvrl3
		Gpr18			Tagap				Arhgap26		Laptm4a	AC238940.2		Rap1gap2	Cd47
		Acot10			Gm17087				Dcp2		Gm7099	BC147527		Serpinf1	Bbx
		Basp1			Sod2				Mcc		Fam49a	Flnb		Mir22hg	Alcam
		Ywhaz			Gpr31b				Lox		Odc1	Dnase1l3		Scarf1	Nfkbiz
		Azin1			Thbs2				Snx2		Gm16372	Abhd6		Abr	Tfg
		Ext1			Chd1				Gm4951		Id2	Ptprg		Cpd	Tomm70a
		Enpp2			Rgmb				Gm5970		Rsad2	Ube2e1		Slc6a4	Filip1l
		Rnf139			Lnpep				Gm4841		Cmpk2	Ube2e2		Tnfaip1	Dcbld2
		Trib1			Fpr2				F830016B08Rik		Hbp1	Anxa7		Nos2	Cldn25
		Fam49b			Fpr3				Iigp1		Ccdc71l	Zfp503		Lgals9	Mina
		Ndrg1			Gm7809				BC023105		Nampt	Gm10393		Crlf3	Pros1
		Gm17035			Mmp25				Pdgfrb		CT572998.1	Arf4		Adap2	Cggbp1
		Dennd3			Tnfrsf12a				Arhgef37		Atxn7l1	Appl1		Gm11206	Usp25
		Lynx1			Clcn7				Alpk2		Hdac9	Il17rd		Rnf135	D16Ertd472e
		Ly6e			Bak1				Malt1		Tspan13	Arhgef3		Cdk5r1	mmu-mir-155
		Ly6i			Hmga1				Mppe1		Gm5434	Cacna1d		Myo1d	Jam2
		Ly6a			D17Wsu92e				Tcf4		Arl4a	Dcp1a		Tmem98	Gm2541
		Ly6c1			Cdkn1a				Mbd2		Ifrd1	Tmem110		Ccl2	Adamts1
		Ly6c2			Pim1				Lipg		Dock4	Sh3bp5		Ccl7	Morc3
		Gsdmd			Ftsjd2				Pstpip2		Snx6	Arhgap22		Ccl12	Mx1
		Parp10			Rnf8				Clcf1		Baz1a	Gm15512		Ccl8	Mx2
		Grina			Ccdc167				AI837181		Fam177a	Ghitm		Rffl	Tagap1
		1110038F14Rik			Abcg1				Cdc42ep2		1700047I17Rik2	Fermt2		Slfn5	Rnaset2b
		Apol9b			BC051226				Batf2		Psma6	Gm15601		Slfn9	Tagap
		Apol7c			Daxx				Ehd1		Nfkbia	Ddhd1		Slfn8	Rnaset2a
		AL592187.1			Tapbp				Prdx5		Sav1	Gch1		Slfn10-ps	Gm17087
		Apol9a			H2-K1				Pla2g16		Psma3	Ktn1		Slfn2	Sod2
		Rac2			H2-Oa				Slc3a2		Arid4a	Pnp		Slfn1	Gpr31b
		Cyth4			Brd2				Ttc9c		Daam1	Pnp2		Slfn4	Chd1
		Sh3bp1			H2-DMa				Stxbp3b		Rtn1	Ndrg2		Slfn3	Lnpep
		Triobp			H2-DMb2				Slc15a3		Six1	Arhgef40		AI662270	Has1
		Tmem184b			H2-DMb1				Ccdc86		Hif1a	Tox4		Gm11427	Fpr1
		Apobec3			Psmb9				AW112010		Max	Mmp14		Mmp28	Fpr2
		Atf4			Tap1				Ms4a4c		Fut8	Lrp10		Gm11435	Fpr3
		Ep300			Psmb8				Ms4a4b		Atp6v1d	Slc7a8		Ccl5	Clcn7
		Ccdc134			Gm20496				Ms4a6c		Arg2	Zfhx2		Ccl3	Cdkn1a
		Poldip3			Tap2				Ms4a6b		4933426M11Rik	Psme1		Ccl4	Pim1
		A4galt			H2-Ab1				Ms4a4d		Srsf5	Psme2		Wfdc17	Ftsjd2
		Arfgap3			H2-Aa				Gm10212		Sipa1l1	Rnf31		1100001G20Rik	Rnf8
		Tspo			C4b				Ms4a6d		Psen1	Irf9		Usp32	Ccdc167
		Tcea1-ps1			Cfb				Stx3		Npc2	Cenpj		Med13	Abcg1
		Pphln1			Gm20547				Rfk		Isca2	Parp4		Smg8	BC051226
		Vdr			C2				Tmem2		1110018G07Rik	Rcbtb1		Msi2	Daxx
		Cacnb3			Hspa1b				Gm10053		Jdp2	Gm6904		Scpep1	Tapbp
		Tmbim6			Hspa1a				Rcl1		Batf	Phf11		Trim25	H2-K1
		Lima1			D17H6S56E-5				Jak2		Irf2bpl	Gm4902		Luc7l3	H2-Oa
		Slc11a2			Abhd16a				Cd274		Vipas39	D14Ertd668e		Lrrc59	Brd2
		Galnt6			Aif1				Il33		Ahsa1	Gm6907		Spop	H2-DMa
		Acvrl1			Tnf				Asah2		Sptlc2	Setdb2		Ube2z	H2-DMb2
		Igfbp6			Lta				Minpp1		Slirp	Spata13		Npepps	H2-DMb1
		Copz1			Gm16181				Atad1		Snw1	Kpna3		Socs7	Psmb9
		Gpr84			H2-Q4				Ch25h		Gtf2a1	Spryd7		Arhgap23	Tap1
		Itga5			H2-Q6				Ifit2		Lgmn	Trim13		Mllt6	Psmb8
		Nckap1l			Ddr1				Ifit3		Ddx24	Wdfy2		Arl5c	Gm20496
		Pde1b			Gnl1				Gm14446		Ifi27l2a	Ccdc25		Stard3	Tap2
		Mefv			H2-T24				I830012O16Rik		Ifi27l2b	Ptk2b		Gm12355	C4b
		Coro7			H2-T23				2010002M12Rik		Serpina3e-ps	Trim35		Csf3	Cfb
		Vasn			H2-T22				Ifit1		Serpina3f	Ppp2r2a		Ccr7	Gm20547
		Hmox2			Gm11127				Pcgf5		Serpina3h	Slc25a37		Smarce1	Hspa1b
		Carhsp1			H2-Bl				March5		Serpina3g	LOXL2		Eif1	Hspa1a
		Socs1			Gm8810				Pdlim1		Serpina3i	Loxl2		Hap1	Abhd16a
		Litaf			Gm8815				Ccnj		Serpina3n	Slc39a14		Fkbp10	Tnf
		Snn			C920025E04Rik				Blnk		Evl	Bmp1		Cnp	Lta
		Zc3h7a			Gm7030				Pik3ap1		Degs2	Fndc3a		Nkiras2	Nfkbil1
		Bfar			H2-T10				Pi4k2a		Wars	Lrch1		Dhx58	Gm16181
		3110001I22Rik			Gm10499				Loxl4		Dync1h1	Lcp1		Rab5c	H2-Q10
		Cebpd			Gm17782				Gm6776		Tecpr2	Lacc1		Stat5a	Ier3
		Snap29			Gm8909				Nfkb2		Exoc3l4	Epsti1		Stat3	H2-T24
		Scarf2			Trim26				Acsl5		Tnfaip2	Dgkh		Ifi35	H2-T23
		Abcc5			Ubd				Casp7		Gpr132	1190002H23Rik		Mpp2	H2-T22
		Igf2bp2			H2-M2				Otud5		Rapgef5	Irg1		Fam171a2	Gm11127
		Dnajb11			Cd2ap				Cask		Itgb8	Farp1		Tlk2	H2-Bl
		Rtp4			1700071M16Rik				Chst7		Asb13	Gpr18		Ddx5	Gm8810
		Apod			Enpp5				Uba1		Klf6	Ghr		Gna13	Gm8815
		Lrch3			Enpp4				Timp1		Pfkp	Rictor		Cdc42ep4	C920025E04Rik
		Heg1			Clic5				Il13ra1		Wdr37	Osmr		H3f3b	Gm7030
		Kalrn			Nfkbie				Gm14608		Idi1	Pdzd2		Rhbdf2	H2-T10
		Mylk			Gtpbp2				Rap2c		Lgals8	Acot10		Jmjd6	Gm9574
		Parp14			Ptk7				Phf6		Psma2	Basp1		Socs3	Gm10499
		Dtx3l			Foxp4				Gm14639		Inhba	Myo10		Pgs1	Gm17782
		Parp9			Treml2				Gm7327		Gpr141	Trio		Cyth1	Gm8909
		Cd86			Plcl2				Fmr1		Aoah	Ankrd33b		Lgals3bp	Trim26
		Lrrc58			Kat2b				Aff2		Lrrc16a	Sema5a		Rnf213	Ppp1r11
		Gm15725			Stap2				Mpp1		Fam65b	Mtdh		Actg1	Ubd
		Pla1a			Gtf2f1				Gm6039		Ly86	Pkhd1l1		AL669855.1	H2-M3
		Boc			C3				Prkx		Gcnt2	Ext1		Hmga1-rs1	H2-M2
		Cd200r4			Trip10				Gm8806		Tmem170b	Nov		Slc16a3	Enpp5
		Btla			Efna5				Gyk		Hivep1	Zhx2		Sectm1a	Enpp4
		Cd200			Gm17228				5430427O19Rik		Edn1	Rnf139		Rab10	Clic5
		Gm5406			Man2a1				Pdk3		Phactr1	Wisp1		Ubxn2a	Nfkbie
		Plcxd2			Twsg1				Msn		Cd83	Ndrg1		Atad2b	Gtpbp2
		Cd47			Rab12				Eda2r		Jarid2	Gm17035		Gm7099	Foxp4
		Cblb			Arhgap28				Stard8		Fbxw17	Gm2895		Pgk1-rs7	Trem1
		Nfkbiz			Wdr43				Pdzd11		Sema4d	St3gal1		Fam49a	Treml2
		Tfg			Ltbp1				Il2rg		Gadd45g	Zfat		Nol10	Plcl2
		Filip1l			Crim1				Nono		Syk	Dennd3		Odc1	Kat2b
		Cldn25			Fez2				Gm9089		Nfil3	Ly6e		Adam17	Ebi3
		4930453N24Rik			Gm10093				Gm6206		Hrh2	Ly6i		Gm16372	Gtf2f1
		AC163694.1			Heatr5b				Hmgn5		Hk3	Ly6a		Id2	Tnfsf9
		Samsn1			Eif2ak2				Gm6377		Rgs14	Ly6c1		Rsad2	Cd70
		Usp25			Prkd3				Gm6335		H2afy	Ly6c2		Cmpk2	C3
		mmu-mir-155			Qpct				Gm7823		Idnk	Gsdmd		Ccdc71l	Trip10
		Mrpl39			Tmem178				Armcx6		Zcchc6	Parp10		Nampt	Emr1
		Jam2			Eml4				Morf4l2		Ctla2b	Grina		CT572998.1	Gm17228
		Synj1			Prkce				Psmd10		Zfp429	1110038F14Rik		F730043M19Rik	Twsg1
		Ifngr2			Crem				Iqsec2		RP23-210I20.4	Apol7a		Atxn7l1	Rab12
		Tmem50b			Cul2				Gm4750		Papd7	Apol9b		Snx13	Wdr43
		Itsn1			Fzd8				Gm8464		Med10	Apol7c		Gm5434	Ltbp1
		Morc3			Gata6				Klf8		AC122371.1	Apol10b		Arl4a	Crim1
		Ets2			Rbbp8				Sat1		Ell2	AL592187.1		Ifrd1	Gm10093
		Mx1			Zfp521				Acot9		Glrx	Apol9a		Dock4	Heatr5b
		Mx2			Taf4b				Tlr7		Rhobtb3	Cdc42ep1		Strn3	Eif2ak2
		Zfp295			Cdh2				Mid1		Gm8399	Triobp		Baz1a	Tmem178
		Dynlt1a			Gypc				G530011O06Rik		Vcan	Tmem184b		Fam177a	Eml4
		Dynlt1f			Fam53c				G530011O06RIK		Dhfr	Apobec3		1700047I17Rik2	Ppm1b
		Ezr			Egr1				MID1		Papd4	Gm5806		Psma6	Rhoq
		Tagap1			Ecscr				G530011O06RIK		Ap3b1	Rrp7a		Nfkbia	Ston1
		Tagap			Tmem173						F2rl1	Poldip3		Gm6395	Cul2
		Gm15425			0610010O12Rik						F2r	A4galt		Arf6	Gm10557
		Gm17087			Hbegf						Iqgap2	Tspo		Sav1	Map3k8
		Acat3			Gm6542						Hmgcr	Lrrk2		Psma3	Rock1
		Sod2			Pcdhb17						Tmem171	Rnd1		Arid4a	Rbbp8
		Gpr31b			Rnf14						Mtap1b	Tmbim6		Daam1	Zfp521
		Lnpep			Ppp2r2b						Naip6	Slc11a2		Rtn1	Fhod3
		Fpr1			Dpysl3						Mier3	Igfbp6		Six1	Gypc
		Fpr2			Dcp2						Ppap2a	Gpr84		Hif1a	Fam53c
		Fpr3			Mcc						Snx18	Itga5		Syne2	Tmem173
		Gm7809			Eif1a						Ndufs4	Nckap1l		Max	Hbegf
		Mmp25			Lox						Fst	Pde1b		Fut8	Gm6542
		Tnfrsf12a			Snx2						Mocs2	Mefv		Atp6v1d	Cd14
		Clcn7			Gramd3						Itga1	Zfp263		Arg2	Rnf14
		Dusp1			Isoc1						Parp8	Vasn		4933426M11Rik	Dpysl3
		Bak1			Gm4951						Hmgcs1	Ppl		Srsf5	Dcp2
		D17Wsu92e			Gm5970						Zfp131	Carhsp1		Npc2	Mcc
		Anks1			Gm4841						AC238811.2	Socs1		Isca2	Trim36
		Cdkn1a			F830016B08Rik						AC238940.2	Snn		1110018G07Rik	Lox
		Pim1			Iigp1						BC147527	Zc3h7a		Jdp2	Snx2
		Ftsjd2			BC023105						Flnb	Bfar		Batf	Gm4951
		Rnf8			Synpo						Dnase1l3	3110001I22Rik		Tmed8	Gm5970
		Ccdc167			Cd74						Pxk	Marf1		Sptlc2	Gm4841
		Zfand3			Ppargc1b						Il3ra	Cebpd		Calm1	F830016B08Rik
		Abcg1			Arhgef37						Nkiras1	Slc25a1		Cpsf2	Iigp1
		BC051226			Mppe1						Ube2e1	B3gnt5		Btbd7	BC023105
		Daxx			Ptpn2						Gm6781	Ece2		Ddx24	Pdgfrb
		Tapbp			Seh1l						Ube2e2	Igf2bp2		Ifi27l2b	Ppargc1b
		H2-K2			Tcf4						Anxa7	Dnajb11		Serpina3e-ps	Alpk2
		H2-K1			Mbd2						Ndst2	Rtp4		Serpina3f	Malt1
		Brd2			Lipg						Zfp503	Il1rap		Serpina3h	Mppe1
		Psmb9			Pstpip2						Arf4	Acap2		Serpina3g	Ptpn2
		Tap1			Pard6g						Il17rd	Apod		Serpina3i	Tcf4
		Psmb8			Cd248						Arhgef3	Lrch3		Serpina3n	Mbd2
		Gm20496			Tmem151a						Cacna1d	Heg1		Evl	Lipg
		Tap2			AI837181						Dcp1a	Kalrn		Degs2	Pstpip2
		C4b			Cdc42ep2						Tmem110	Mylk		Wars	Tshz1
		Cfb			Capn1						Gm16439	Dirc2		Dync1h1	Clcf1
		Gm20547			Batf2						Ddhd1	Parp14		Mpc1-ps	AI837181
		C2			Ehd1						Gm1821	Dtx3l		Exoc3l4	Rela
		Hspa1b			Rps6ka4						Gch1	Parp9		AC122190.1	Dpf2
		Hspa1a			Ccdc88b						Mapk1ip1l	Cd86		Tnfaip2	Cdc42ep2
		Abhd16a			Prdx5						Ktn1	Hcls1		Gpr132	Batf2
		Aif1			Plcb3						Pnp	Fstl1		Itgb8	Ehd1
		Tnf			Pla2g16						Pnp2	Lrrc58		BC016423	Ccdc88b
		Lta			Nxf1						Tox4	Gm15725		Asb13	Prdx5
		H2-Q1			Ttc9c						Slc7a7	Cox17		Klf6	Plcb3
		H2-Q2			Stxbp3b						Mrpl52	COX17		Pfkp	Pla2g16
		H2-Q4			Syt7						Mmp14	Pla1a		Wdr37	Slc3a2
		H2-Q5			Slc15a3						Lrp10	Adprh		Idi1	Nxf1
		H2-Q6			Ccdc86						Slc7a8	Cd80		Dip2c	Ttc9c
		H2-Q7			AW112010						Gm8865	Poglut1		Nid1	Stxbp3b
		H2-Q10			Ms4a4c						Psme1	Tmem39a		Psma2	Slc15a3
		Ier3			Ms4a4b						Psme2	Boc		Inhba	Ccdc86
		Flot1			Ms4a6c						Rnf31	Cd200r3		Gpr141	AW112010
		H2-T24			Ms4a6b						Ltb4r1	Btla		Aoah	Ms4a4c
		H2-T23			Ms4a4d						Ripk3	Cd200		Lrrc16a	Ms4a4b
		H2-T22			Gm10212						Cenpj	Phldb2		Fam65b	Ms4a6c
		Gm11127			Ms4a6d						Parp4	Pvrl3		Serpinb1a	Ms4a6b
		H2-Bl			Stx3						Gm6904	Cd47		Serpinb9	Ms4a4d
		Gm8810			Psat1						Phf11	Bbx		Serpinb9b	Gm10212
		Gm8815			Aldh1a1						Gm4902	Alcam		Serpinb1b	Ms4a6d
		C920025E04Rik			Gda						D14Ertd668e	Nfkbiz		Cdyl	Stx3
		Gm7030			Tmem2						Gm6907	Tfg		Ly86	Psat1
		H2-T10			Apba1						Setdb2	Tmem45a		Gcnt2	Gda
		Gm9574			Gm10053						Cab39l	Tomm70a		Tmem170b	Tmem2
		Gm10499			Kank1						Mtmr6	Filip1l		Hivep1	Smc5
		Gm17782			Jak2						Spata13	Dcbld2		Edn1	Gm10053
		Gm8909			Insl6						Kpna3	Mina		Phactr1	Rcl1
		Trim26			Cd274						Spryd7	4930453N24Rik		Ccdc90a	Jak2
		Ubd			Pdcd1lg2						Trim13	Cggbp1		Cd83	Cd274
		H2-M3			AC093339.1						Fdft1	Usp25		Jarid2	Pdcd1lg2
		H2-M2			C030046E11Rik						Ccdc25	D16Ertd472e		Mylip	Il33
		Enpp5			Il33						Ptk2b	mmu-mir-155		Ninj1	Minpp1
		Enpp4			Minpp1						Trim35	Jam2		1110007C09Rik	Atad1
		Clic5			Papss2						Dpysl2	Gm2541		Fbxw17	Ch25h
		Nfkbie			Atad1						Ppp2r2a	Adamts1		Sema4d	Ifit2
		Gtpbp2			Acta2						Slc25a37	Ifnar2		Syk	Ifit3
		Ptk7			Fas						LOXL2	RP23-190G10.4		Nfil3	Gm14446
		Ccnd3			Ch25h						Loxl2	Morc3		Hrh2	I830012O16Rik
		Foxp4			Ifit2						Slc39a14	Mx1		Hk3	2010002M12Rik
		A530064D06Rik			Ifit3						Bmp1	Mx2		Rgs14	Ifit1
		Trem1			Gm14446						Fndc3a	Zfp295		Dbn1	Pcgf5
		Treml2			I830012O16Rik						Lrch1	Tagap1		H2afy	Btaf1
		B430306N03Rik			2010002M12Rik						5031414D18Rik	Rnaset2b		Idnk	March5
		Mocs1			Ifit1						Lcp1	Rps6ka2		Zcchc6	Pdlim1
		Rftn1			Pcgf5						Lacc1	Tagap		Ptch1	Ccnj
		Plcl2			March5						Epsti1	Rnaset2a		Zfp429	Blnk
		Kat2b			Exoc6						Dgkh	Gm15425		RP23-210I20.4	Pik3ap1
		Ebi3			Plce1						Irg1	Gm17087		Papd7	Pi4k2a
		Ticam1			Pdlim1						Ednrb	Sod2		Erap1	Loxl4
		Gtf2f1			Aldh18a1						Tpm3-rs7	Gpr31b		Ell2	Gm6776
		Tnfsf9			Ccnj						Mbnl2	Chd1		Glrx	Nfkb2
		C3			Pgam1						Gpr18	Lnpep		Gm8399	Sh3pxd2a
		Gpr108			Pi4k2a						Ptger4	Has1		Vcan	Acsl5
		Vav1			Nfkb2						Fyb	Fpr1		Ssbp2	Casp7
		Gm17228			Itprip						Rictor	Fpr2		Papd4	Otud5
		Man2a1			Dusp5						Acot10	Fpr3		Homer1	Cask
		Rab31			Tcf7l2						Ankrd33b	AC122821.1		F2rl1	Uba1
		Ppp4r1			Casp7						Mtdh	Clcn7		F2r	Timp1
		Arhgap28			Ablim1						Ywhaz	Dusp1		Hmgcr	Gm1848
		Epb4.1l3			Atrnl1						Azin1	Cdkn1a		Tmem171	Dock11
		Xdh			Otud5						Ext1	Pim1		Mtap1b	Il13ra1
		Birc6			Cybb						Enpp2	Ftsjd2		Gpbp1	Xiap
		Ltbp1			Timp1						Mrpl13	Rnf8		Mier3	Gm14608
		Crim1			Gm1848						Zhx2	Ccdc167		Ppap2a	Rap2c
		Fez2			Dock11						Rnf139	Zfand3		Snx18	Phf6
		Gm10093			Il13ra1						Trib1	BC051226		Ndufs4	Aff2
		Eif2ak2			Rap2c						Fam49b	Daxx		Fst	Mpp1
		Sos1			Hs6st2						Ndrg1	Tapbp		Itga1	Gm6039
		Tmem178			Gpc4						Gm17035	H2-K2		Parp8	Gm14706
		Thada			Phf6						Gm2895	H2-K1		Emb	Tbl1x
		Map3k8			Gm14680						St3gal1	Brd2		Hmgcs1	Prkx
		Zeb1			Aff2						Dennd3	Psmb9		Zfp131	Gm8806
		Rbbp8			Bgn						Lynx1	Tap1		AC238811.2	Gyk
		Riok3			Mpp1						Ly6e	Psmb8		AC238940.2	Pdk3
		Zfp521			Prkx						Ly6i	Gm20496		BC147527	Msn
		Mapre2			Gm8806						Ly6a	Tap2		Flnb	Eda2r
		Gypc			Gyk						Ly6c1	C4b		Dnase1l3	Stard8
		Fam53c			Pdk3						Ly6c2	Cfb		Abhd6	Pdzd11
		0610010O12Rik			Msn						Gsdmd	Gm20547		Kctd6	Gm20489
		Hbegf			Ar						Parp10	Hspa1b		Nkiras1	Il2rg
		Gm6542			Gm20489						Grina	Hspa1a		Ube2e1	Nono
		Rnf14			Il2rg						1110038F14Rik	Abhd16a		Ube2e2	Gm9089
		Dcp2			Nono						Apol7a	Lst1		2700060E02Rik	Gm6206
		Mcc			Gm9089						Apol9b	Tnf		Anxa7	Hmgn5
		Lox			Gm9115						Apol7c	Lta		Vdac2	Gm6377
		Snx2			Brwd3						Apol10b	Nfkbil1		Arf4	Gm6335
		Isoc1			Gm6335						AL592187.1	Gm16181		Il17rd	Diap2
		Gm4951			Apool						Apol9a	H2-D1		Arhgef3	Gm7823
		Gm5970			Hnrnph2						Csf2rb	H2-Q1		Dcp1a	Hnrnph2
		Gm4841			Armcx6						Rac2	H2-Q2		Tmem110	Armcx6
		F830016B08Rik			Armcx3						Cyth4	H2-Q4		Anxa8	Iqsec2
		Iigp1			Acsl4						Sh3bp1	H2-Q5		Bmpr1a	Gm4750
		BC023105			Pak3						Triobp	H2-Q6		Cdhr1	Gm8464
		2010002N04Rik			Gm4750						Maff	H2-Q7		Gm10713	Klf8
		Arhgef37			Gm8464						Tmem184b	H2-Q10		Gm16439	Acot9
		Alpk2			Klf8						Apobec3	Ier3		Ero1l	Tlr7
		Pmaip1			Acot9						Atf4	H2-T24		Gm15601	Mid1
		Gnal			Figf						Rrp7a	H2-T23		Ddhd1	G530011O06Rik
		Mppe1			Mid1_1						Poldip3	H2-T22		Gch1	G530011O06RIK
		Tubb6			G530011O06Rik.1						A4galt	Gm11127		Mapk1ip1l	MID1
		Ptpn2			G530011O06RIK2.2						Arfgap3	H2-Bl		Ktn1	G530011O06RIK
		Tcf4			Mid1_2						Tspo	Gm8810		Pnp
		4930503L19Rik			G530011O06RIK.3						Creld2	Gm8815		Pnp2
		Mbd2									Pim3	C920025E04Rik		Rnase6
		Lipg									Mapk11	Gm7030		Tox4
		Cndp2									Tcea1-ps1	H2-T10		Mrpl52
		Tcirg1									Pphln1	Gm9574		Mmp14
		AI837181									Vdr	Gm10499		Lrp10
		Frmd8									Adcy6	Gm17782		Slc7a8
		Cdc42ep2									Cacnb3	Gm8909		Bcl2l2
		Syvn1									Rnd1	Trim26		Psme1
		Batf2									Tmbim6	Ppp1r11		Psme2
		Ppp2r5b									Lima1	Zfp57		Rnf31
		Ehd1									Slc11a2	Ubd		Ltb4r1
		Prdx5									Acvrl1	H2-M3		Cenpj
		Pla2g16									Acvr1b	H2-M2		Parp4
		Slc3a2									Igfbp6	Cyp39a1		Rcbtb1
		Ttc9c									Copz1	Enpp5		Gm6904
		Stxbp3b									Gpr84	Enpp4		Phf11
		Syt7									Itga5	Clic5		Gm4902
		Slc15a3									Nckap1l	Nfkbie		D14Ertd668e
		Tmem132a									Pde1b	Tmem63b		Gm6907
		Ccdc86									Mefv	Gtpbp2		Setdb2
		AW112010									Zfp263	Foxp4		Cab39l
		Ms4a4c									Coro7	A530064D06Rik		Mtmr6
		Ms4a4b									Hmox2	Trem1		Spata13
		Ms4a6c									Carhsp1	Treml2		Kpna3
		Ms4a6b									1810013L24Rik	B430306N03Rik		Spryd7
		Ms4a4d									Socs1	Mocs1		Trim13
		Gm10212									Litaf	Plcl2		Rnaseh2b
		Ms4a6d									Snn	Kat2b		Wdfy2
		Stx3									Zc3h7a	Ebi3		Ccdc25
		Patl1									Bfar	Ccdc94		Trim35
		Lpxn									3110001I22Rik	Gtf2f1		Ppp2r2a
		Psat1									Marf1	Tnfsf9		Slc25a37
		Zfand5									Cebpd	Cd70		LOXL2
		Gda									Snap29	C3		Loxl2
		Tmem2									Crkl	Trip10		Slc39a14
		Apba1									Scarf2	Emr1		Bmp1
		Gm10053									Sept5	Gm17228		Fndc3a
		Jak2									Abcc5	Man2a1		Lrch1
		Insl6									Ece2	Wash		5031414D18Rik
		5033414D02Rik									Igf2bp2	Rab12		Lacc1
		Cd274									Dnajb11	Arhgap28		Epsti1
		Pdcd1lg2									Rtp4	Wdr43		Dgkh
		AC093339.1									Bcl6	Slc30a6		1190002H23Rik
		C030046E11Rik									Il1rap	Ltbp1		Irg1
		Asah2									Apod	Crim1		Mbnl2
		Minpp1									Lrch3	Fez2		Gpr18
		Acta2									Heg1	Gm10093		Ghr
		Fas									Kalrn	Eif2ak2		Ptger4
		Ch25h									Mylk	Tmem178		Rictor
		Ifit2									Dirc2	Ston1		Osmr
		Ifit3									Hspbap1	Gm10557		Dnajc21
		Gm14446									Parp14	Map3k8		Zfr
		I830012O16Rik									Dtx3l	Zeb1		Golph3
		2010002M12Rik									Parp9	Fzd8		Acot10
		Ifit1									Cd86	Gata6		Gm5803
		Pcgf5									Hcls1	Rbbp8		Basp1
		March5									Lrrc58	Ttc39c		Myo10
		Ccnj									Gm15725	Mapre2		Ankrd33b
		Pik3ap1									Pla1a	Fhod3		Sdc2
		Ubtd1									Tmem39a	Gypc		Mtdh
		Pi4k2a									Boc	Epb4.1l4a		Stk3
		Gm6776									Cd200r4	Fam53c		Rnf19a
		Dpcd									Btla	Egr1		Ywhaz
		Itprip									Cd200	Hbegf		Trps1
		Acsl5									Gm5406	Gm6542		Enpp2
		Casp7									Plcxd2	Cd14		Mrpl13
		Nhlrc2									Pvrl3	Pcdhb16		Zhx2
		Otud5									Cd47	Taf7		Rnf139
		Cybb									Cblb	Rnf14		Trib1
		Cask									Nfkbiz	Nr3c1		Phf20l1
		Chst7									Tfg	Dpysl3		St3gal1
		Uba1									Filip1l	Dcp2		Dennd3
		Timp1									Dcbld2	Mcc		Lynx1
		Gm1848									St3gal6	Trim36		Ly6e
		Dock11									Cldn25	Pggt1b		Ly6i
		Il13ra1									4930453N24Rik	Lox		Ly6a
		Lamp2									Cggbp1	Snx2		Ly6c1
		Elf4									AC163694.1	Gm4951		Ly6c2
		Enox2									Samsn1	Gm5970		Gsdmd
		Rap2c									Usp25	Gm4841		Parp10
		Gm5388									Btg3	F830016B08Rik		Grina
		3830403N18Rik									D16Ertd472e	Iigp1		1110038F14Rik
		Vma21									mmu-mir-155	BC023105		Apol6
		Gm15361									Mrpl39	Pdgfrb		Apol7a
		Mpp1									Jam2	Arhgef37		Apol9b
		Brcc3									App	Alpk2		Apol7c
		Prkx									Synj1	Malt1		Apol10b
		Gm8806									Ifnar2	Tubb6		AL592187.1
		Gm8822									Ifnar1	Ptpn2		Apol9a
		Gyk									Ifngr2	Tcf4		Triobp
		5430427O19Rik									Tmem50b	Mbd2		Maff
		Pdk3									Itsn1	Lipg		Tmem184b
		Msn									Morc3	Pstpip2		Apobec3
		Igbp1									Ets2	Tshz1		Atf4
		Pdzd11									Mx1	Cndp2		Srebf2
		Gm20489									Mx2	Tcirg1		Gm5806
		Il2rg									Zfp295	Clcf1		Poldip3
		Nono									Dynlt1a	AI837181		A4galt
		Gm14845									Dynlt1b	Rela		Tspo
		Gm9089									Dynlt1c	Cdc42ep2		Mapk11
		Gm9115									Dynlt1f	Batf2		Cpne8
		Sh3bgrl									Ezr	Ehd1		Tcea1-ps1
		Gm6377									Tagap1	Ccdc88b		Lrrk2
		Gm6335									Tagap	Prdx5		Zcrb1
		Apool									Gm15425	Stip1		Pphln1
		Diap2									Gm17087	2700081O15Rik		Vdr
		Nox1									Acat3	Pla2g16		Cacnb3
		Gla									Wtap	Slc3a2		Rnd1
		Hnrnph2									Sod2	Nxf1		Arf3
		Armcx6									Gpr31b	Ttc9c		Tmbim6
		Armcx3									Lnpep	Stxbp3b		Slc11a2
		Psmd10									Has1	Vps37c		Slc4a8
		Iqsec2									Fpr1	Slc15a3		Igfbp6
		Gm4750									Fpr2	Ccdc86		Hnrnpa1
		Gm8464									Fpr3	AW112010		Copz1
		Sat1									Gm7809	Ms4a4c		Gpr84
		Acot9									Mmp25	Ms4a4b		Itga5
		Rab9									Clcn7	Ms4a6c		Pde1b
		Mid1									Dusp1	Ms4a6b		Mefv
		G530011O06Rik									Bak1	Ms4a4d		Zfp263
		G530011O06RIK									D17Wsu92e	Gm10212		Ppl
		MID1									Anks1	Ms4a6d		Carhsp1
		G530011O06RIK									Ppard	Aldh1a1		Usp7
											Cdkn1a	Tmem2		1810013L24Rik
											Pim1	Smc5		Ciita
											Tbc1d22b	Apba1		Socs1
											Ftsjd2	Gm10053		Snn
											Rnf8	Rcl1		Zc3h7a
											Ccdc167	Jak2		Gspt1
											Zfand3	Cd274		Bfar
											Daxx	Il33		3110001I22Rik
											Tapbp	Asah2		Marf1
											H2-K2	Minpp1		Cebpd
											H2-K1	Ch25h		Pi4ka
											H2-Oa	Ifit2		Snap29
											Brd2	Ifit3		Crkl
											Psmb9	Gm14446		Ranbp1
											Tap1	I830012O16Rik		Sept5
											Psmb8	2010002M12Rik		B3gnt5
											Gm20496	Ifit1		Abcc5
											Tap2	Pcgf5		Ece2
											C4b	March5		Igf2bp2
											Cfb	Plce1		Tra2b
											Gm20547	Pdlim1		Rtp4
											Hspa1b	Ccnj		Bcl6
											Hspa1a	Blnk		Lpp
											Abhd16a	Pik3ap1		Ccdc50
											Aif1	Pi4k2a		Apod
											Tnf	Loxl4		Lrch3
											Lta	Gm6776		Heg1
											Gm16181	Nfkb2		Kalrn
											H2-D1	Sh3pxd2a		Ptplb
											H2-Q1	Itprip		Dirc2
											H2-Q2	Casp7		Hspbap1
											H2-Q4	Shroom4		Parp14
											H2-Q5	Otud5		Dtx3l
											H2-Q6	Cask		Parp9
											H2-Q7	Chst7		Cd86
											H2-Q10	Uba1		Hcls1
											Ddr1	Timp1		Fstl1
											Ier3	Gm1848		Lrrc58
											Flot1	Il13ra1		Gm15725
											Ppp1r18	Lamp2		COX17
											H2-T24	Xiap		Pla1a
											H2-T23	Gm14608		Cd80
											H2-T22	Gm14719		Poglut1
											Gm11127	Rap2c		Tmem39a
											H2-Bl	Gpc4		Boc
											Gm8810	Phf6		Cd200r4
											Gm8815	Gm7327		Btla
											C920025E04Rik	Fmr1		Cd200
											Gm7030	Aff2		Gm5406
											H2-T10	Mtm1		Gm7204
											Gm9574	Bgn		Cd47
											Gm10499	Mecp2		Bbx
											Gm17782	Mpp1		Cblb
											Gm8909	Gm6039		Nfkbiz
											Trim26	Prkx		Tfg
											Ppp1r11	Gm8806		Tmem45a
											Gabbr1	Gyk		Tomm70a
											Ubd	5430427O19Rik		Tbc1d23
											H2-M3	Pdk3		Filip1l
											H2-M2	Arhgef9		Dcbld2
											1700071M16Rik	Fam123b		St3gal6
											Enpp5	Msn		Cldn25
											Enpp4	Eda2r		Mina
											Clic5	Ar		Pros1
											Nfkbie	Stard8		4930453N24Rik
											Gtpbp2	Igbp1		Zfp654
											Ccnd3	Pdzd11		Cggbp1
											Foxp4	Gm20489		AC163694.1
											A530064D06Rik	Il2rg		Samsn1
											Trem1	Nono		Usp25
											Treml2	Gm9089		Btg3
											B430306N03Rik	Hmgn5		D16Ertd472e
											Mocs1	Gm6377		mmu-mir-155
											Rftn1	Gm6335		Mrpl39
											Plcl2	Apool		Jam2
											Gm7334	Diap2		App
											Kat2b	Gm7823		Gm2541
											Ebi3	Armcx6		Adamts1
											Ccdc94	Psmd10		Synj1
											Sh3gl1	Col4a6		Gcfc1
											Gtf2f1	Col4a5		Tmem50b
											Tnfsf9	Pak3		Morc3
											Cd70	Iqsec2		Ets2
											C3	Kdm5c		Mx1
											Gpr108	Gm4750		Mx2
											Trip10	Gm8464		Tagap1
											Vav1	Klf8		Tagap
											Gm17228	Sat1		Mpc1
											Man2a1	Gpr64		Gm15425
											Rab31	Tlr7		Gm17087
											Ppp4r1	Mid1		Agpat4
											Rab12	G530011O06Rik		Wtap
											Arhgap28	G530011O06RIK		Sod2
											Epb4.1l3	MID1		Gpr31b
											Xdh	G530011O06RIK		Chd1
											Slc30a6			Rgmb
											Birc6			Lnpep
											Ltbp1			Has1
											Crim1			Fpr1
											Fez2			Fpr2
											Gm10093			Fpr3
											Eif2ak2			Gm7809
											Sos1			Mmp25
											Tmem178			Thoc6
											Thada			Tnfrsf12a
											Prkce			Clcn7
											Rhoq			Dusp1
											Map3k8			Bak1
											Zeb1			Hmga1
											Rbbp8			D17Wsu92e
											Riok3			Srsf3
											Mapre2			Cdkn1a
											Gypc			Pim1
											Fam53c			Ftsjd2
											Egr1			Rnf8
											Etf1			Ccdc167
											Tmem173			Zfand3
											0610010O12Rik			Daxx
											Hbegf			Tapbp
											Gm6542			H2-K2
											Pcdhb17			H2-K1
											Taf7			H2-Oa
											Rnf14			Brd2
											Arhgap26			H2-DMa
											Nr3c1			H2-DMb2
											Dcp2			H2-DMb1
											Trim36			Psmb9
											Pggt1b			Tap1
											Dmxl1			Psmb8
											Tnfaip8			Gm20496
											Lox			Tap2
											Snx2			H2-Ab1
											Isoc1			H2-Aa
											Gm4951			H2-Eb1
											Gm5970			Gm20460
											Gm4841			Ppt2
											F830016B08Rik			C4b
											Iigp1			Stk19
											BC023105			Cfb
											2010002N04Rik			Gm20547
											Pdgfrb			C2
											Arhgef37			Hspa1b
											Alpk2			Hspa1a
											Malt1			Abhd16a
											Pmaip1			Aif1
											Tubb6			Tnf
											Ptpn2			Lta
											Tcf4			Nfkbil1
											4930503L19Rik			Gm16181
											Mbd2			H2-D1
											Lipg			H2-Q1
											Pstpip2			H2-Q2
											Cndp2			H2-Q4
											Tcirg1			H2-Q5
											Rad9			H2-Q6
											Clcf1			H2-Q7
											AI837181			H2-Q10
											Rela			Ier3
											Frmd8			Flot1
											Cdc42ep2			Gnl1
											Syvn1			H2-T24
											Batf2			H2-T23
											Ppp2r5b			H2-T22
											Ehd1			Gm11127
											Rps6ka4			H2-Bl
											Ccdc88b			Gm8810
											Prdx5			Gm8815
											Esrra			C920025E04Rik
											Plcb3			Gm7030
											Stip1			H2-T10
											AI846148			Gm9574
											Pla2g16			Gm10499
											Slc3a2			Gm17782
											Ttc9c			Gm8909
											Stxbp3b			Trim26
											Fth1			Ppp1r11
											Syt7			Gabbr1
											Vps37c			Ubd
											Slc15a3			H2-M3
											Tmem132a			H2-M2
											Ccdc86			Cd2ap
											AW112010			1700071M16Rik
											Ms4a4c			Cyp39a1
											Ms4a4b			Enpp5
											Ms4a6c			Enpp4
											Ms4a6b			Clic5
											Ms4a4d			Nfkbie
											Gm10212			Gtpbp2
											Ms4a6d			Foxp4
											Stx3			Trem1
											Psat1			Treml2
											Zfand5			Mocs1
											Gda			Rftn1
											Tmem2			Plcl2
											Apba1			Gm7334
											Gm10053			Rab5a
											Rcl1			Kat2b
											Jak2			Ebi3
											Insl6			Ccdc94
											5033414D02Rik			Stap2
											Cd274			Gtf2f1
											Pdcd1lg2			Tnfsf9
											AC093339.1			C3
											C030046E11Rik			Gpr108
											Il33			Trip10
											Asah2			Gm17228
											Sgms1			Man2a1
											Acta2			Twsg1
											Fas			Rab12
											Ch25h			Arhgap28
											Ifit2			Gm15974
											Ifit3			Myl12a
											Gm14446			Wdr43
											I830012O16Rik			Ltbp1
											2010002M12Rik			Gm17538
											Ifit1			Crim1
											Pcgf5			Gm10093
											March5			Heatr5b
											Pdlim1			Eif2ak2
											Ccnj			Qpct
											Pik3ap1			Sos1
											Pi4k2a			Tmem178
											Gm6776			Eml4
											Dpcd			Ppm1b
											Nfkb2			Prkce
											Itprip			Crem
											Dusp5			Cul2
											Shoc2			Map3k8
											Acsl5			Rock1
											Casp7			Rbbp8
											Nhlrc2			Riok3
											Otud5			Ttc39c
											Cybb			Zfp521
											Cask			Gm6457
											Chst7			Taf4b
											Uba1			Mapre2
											Timp1			Fhod3
											Gm1848			Tpgs2
											Dock11			Gm7729
											Il13ra1			Gypc
											Lamp2			Fam53c
											Elf4			Egr1
											Enox2			Etf1
[truncated: 189 more rows]
